# Supplementary material for: Molecular features similarities between SARS-CoV-2, SARS, MERS and key human genes could favour the viral infections and trigger collateral effects
Source: Sci Rep. 2021 Feb 18;11:4108. doi: 10.1038/s41598-021-83595-1 (PMC7893037; doi:10.1038/s41598-021-83595-1)
Supplement: Supplementary file 1 — Supplementary Information 1. [file 41598_2021_83595_MOESM1_ESM.xlsx]

## Sheet: Virus Accession
S1: Virus accession id used in these work
Accession Id	Related virus	Host	Country
DQ071615.1	NA	Bats	China
DQ412042.1	NA	Bats	China
DQ412043.1	NA	Bats	China
EF065505.1	NA	Bats	China
EF065506.1	NA	Bats	China
EF065507.1	NA	Bats	China
EF065508.1	NA	Bats	China
EF065509.1	NA	Bats	China
EF065510.1	NA	Bats	China
EF065511.1	NA	Bats	China
EF065512.1	NA	Bats	China
EF065513.1	NA	Bats	China
EF065514.1	NA	Bats	China
EF065515.1	NA	Bats	China	*
EF065516.1	NA	Bats	China
FJ588686.1	NA	Bats	China
HM211098.1	NA	Bats	China
HM211099.1	NA	Bats	China
HM211100.1	NA	Bats	China
HM211101.1	NA	Bats	China
JX993987.1	NA	Bats	China
JX993988.1	NA	Bats	China
KF294457.1	NA	Bats	China
KF569996.1	NA	Bats	China
KJ473811.1	NA	Bats	China
KJ473812.1	NA	Bats	China
KJ473813.1	NA	Bats	China
KJ473814.1	NA	Bats	China
KJ473815.1	NA	Bats	China
KJ473816.1	NA	Bats	China	*
KJ473820.1	NA	Bats	China
KJ473822.1	NA	Bats	China
KP886808.1	NA	Bats	China
KP886809.1	NA	Bats	China
KU762337.1	NA	Bats	China
KU762338.1	NA	Bats	China
KU973692.1	NA	Bats	China
KY352407.1	NA	Bats	China
KY417142.1	NA	Bats	China
KY417143.1	NA	Bats	China
KY417145.1	NA	Bats	China	*
KY417146.1	NA	Bats	China
KY417147.1	NA	Bats	China
KY417148.1	NA	Bats	China
KY417149.1	NA	Bats	China
MG762674.1	NA	Bats	China
MG772933.1	NA	Bats	China
MG772934.1	NA	Bats	China
MK211374.1	NA	Bats	China
MK211375.1	NA	Bats	China
MK211377.1	NA	Bats	China
MK211378.1	NA	Bats	China
MK211379.1	NA	Bats	China
MN611519.1	NA	Bats	China
MN611520.1	NA	Bats	China
NC_009019.1	NA	Bats	China	*
NC_009020.1	NA	Bats	China
NC_009021.1	NA	Bats	China
NC_030886.1	NA	Bats	China
KC545383.1	MERs	Hedgehogs	China
KC545386.1	MERs	Hedgehogs	Germany
KC869678.4	MERs	Bats	China
KJ473821.1	MERs	Bats	China
MF593268.1	MERs	Bats	South Africa
MG596802.1	MERs	Bats	Italy
MG596803.1	MERs	Bats	Italy
MK679660.1	MERs	Hedgehogs	China
MK907286.1	MERs	Hedgehogs	China
MK907287.1	MERs	Hedgehogs	China
NC_019843.3	MERs	Humans	Saudi Arabia
NC_038294.1	MERs	Humans	England
NC_039207.1	MERs	Hedgehogs	Germany
EF424616.1	NA	Bos taurus	China
EF424618.1	NA	Bos taurus	China
EF424619.1	NA	Bos taurus	China
EF424620.1	NA	Bos taurus	China
FJ938064.1	NA	Bos taurus	China
FJ938065.1	NA	Bos taurus	China
FJ938066.1	NA	Bos taurus	China
KU886219.1	NA	Bos taurus	China
KX432213.1	NA	Canids	China
KX982264.1	NA	Bos taurus	China
AY515512.1	SARs	Civets	China
AY572034.1	SARs	Civets	China
AY572035.1	SARs	Civets	China
AY572038.1	SARs	Civets	China
AY613948.1	SARs	Civets	China
AY613949.1	SARs	Civets	China
AY613950.1	SARs	Civets	China
AY686863.1	SARs	Civets	China
AY686864.1	SARs	Civets	China
FJ959407.1	SARs	Civets	China
KC881005.1	SARs	Bats	China
KC881006.1	SARs	Bats	China
KF367457.1	SARs	Bats	China
KT444582.1	SARs	Bats	China
KY417144.1	SARs	Bats	China
KY417150.1	SARs	Bats	China
KY417151.1	SARs	Bats	China
KY417152.1	SARs	Bats	China
MK211376.1	SARs	Bats	China
NC_004718.3	SARs	Humans	Canada
MN996532.1	SARS-CoV-2	Bats	China	*
MT040333.1	SARS-CoV-2	Pangolins	China
MT040334.1	SARS-CoV-2	Pangolins	China
MT040335.1	SARS-CoV-2	Pangolins	China
MT040336.1	SARS-CoV-2	Pangolins	China
MT072864.1	SARS-CoV-2	Pangolins	China
MT118835.1	SARS-CoV-2	Humans	USA
MT126808.1	SARS-CoV-2	Humans	Brazil	*
MT198652.2	SARS-CoV-2	Humans	Spain
MT233519.1	SARS-CoV-2	Humans	Spain	*
MT233523.1	SARS-CoV-2	Humans	Spain
MT233526.1	SARS-CoV-2	Humans	USA
MT259235.1	SARS-CoV-2	Humans	USA
MT263074.1	SARS-CoV-2	Humans	Peru	*
MT263435.1	SARS-CoV-2	Humans	USA
NC_045512.2	SARS-CoV-2	Humans	China
(*) Viruses whose CDSs were used for molecular and codon usage analyses

## Sheet: CUB virus parameters
S2: Table of viral genes of SARs, SARs-CoV-2 and MERS with molecular and Codon usage features calculated and used for codon usage and clustering analysis
"Gene"	"CPB_score"	"dn_Score"	"GCA_aaA"	"GCC_aaA"	"GCG_aaA"	"GCT_aaA"	"TGC_aaC"	"TGT_aaC"	"GAC_aaD"	"GAT_aaD"	"GAA_aaE"	"GAG_aaE"	"TTC_aaF"	"TTT_aaF"	"GGA_aaG"	"GGC_aaG"	"GGG_aaG"	"GGT_aaG"	"CAC_aaH"	"CAT_aaH"	"ATA_aaI"	"ATC_aaI"	"ATT_aaI"	"AAA_aaK"	"AAG_aaK"	"CTA_aaL"	"CTC_aaL"	"CTG_aaL"	"CTT_aaL"	"TTA_aaL"	"TTG_aaL"	"ATG_aaM"	"AAC_aaN"	"AAT_aaN"	"CCA_aaP"	"CCC_aaP"	"CCG_aaP"	"CCT_aaP"	"CAA_aaQ"	"CAG_aaQ"	"AGA_aaR"	"AGG_aaR"	"CGA_aaR"	"CGC_aaR"	"CGG_aaR"	"CGT_aaR"	"AGC_aaS"	"AGT_aaS"	"TCA_aaS"
"AGR87639|MERs"	0.02242	0.201318	0.267	0.128	0.072	0.533	0.308	0.692	0.323	0.677	0.558	0.442	0.236	0.764	0.135	0.207	0.054	0.603	0.252	0.748	0.278	0.154	0.568	0.459	0.541	0.076	0.085	0.076	0.287	0.23	0.245	1	0.301	0.699	0.259	0.132	0.015	0.594	0.541	0.459	0.266	0.127	0.061	0.127	0.053	0.365	0.082	0.233	0.205
"AGY29650|MERs"	0.02259	0.863161	0.214	0.143	0.051	0.592	0.279	0.721	0.381	0.619	0.51	0.49	0.221	0.779	0.14	0.28	0.075	0.505	0.19	0.81	0.36	0.147	0.493	0.627	0.373	0.096	0.088	0.053	0.377	0.184	0.202	1	0.323	0.677	0.224	0.155	0.103	0.517	0.515	0.485	0.186	0.14	0.047	0.186	0.047	0.395	0.07	0.211	0.167
"AGY29651|MERs"	0.06236	1.3473	0	0.5	0	0.5	0.5	0.5	0.429	0.571	0.5	0.5	0.167	0.833	0.25	0	0	0.75	0	1	0	0	1	1	0	0	0.2	0	0.4	0.1	0.3	1	0	1	0.4	0.2	0	0.4	0.667	0.333	0.571	0.143	0	0	0	0.286	0	0.2	0.4
"AIG13097|MERs"	0.01747	0.345492	0.248	0.133	0.082	0.536	0.297	0.703	0.292	0.708	0.58	0.42	0.256	0.744	0.133	0.212	0.063	0.592	0.195	0.805	0.246	0.143	0.611	0.447	0.553	0.075	0.075	0.077	0.291	0.221	0.261	1	0.325	0.675	0.244	0.14	0.018	0.598	0.553	0.447	0.277	0.121	0.057	0.135	0.057	0.355	0.079	0.24	0.198
"AIG13098|MERs"	-0.07382	1.50325	0.3	0.2	0.1	0.4	0.25	0.75	0	1	0.5	0.5	0.5	0.5	0.6	0.2	0	0.2	0.667	0.333	0.25	0.5	0.25	0.6	0.4	0.071	0.286	0.214	0.143	0.071	0.214	1	0.25	0.75	0.111	0.111	0.111	0.667	0	1	0.25	0.25	0.25	0	0.25	0	0.125	0	0.25
"AIG13099|MERs"	0.01457	1.43154	0.25	0.083	0.167	0.5	0.667	0.333	0.125	0.875	0.615	0.385	0	1	0.111	0.222	0	0.667	0.4	0.6	0.267	0.133	0.6	0.875	0.125	0.154	0.077	0	0.308	0.308	0.154	1	0.5	0.5	0.167	0.222	0.111	0.5	0.667	0.333	0.2	0.3	0.1	0.15	0	0.25	0.087	0.043	0.174
"AIG13100|MERs"	0.01735	1.48758	0.214	0.286	0.071	0.429	0.375	0.625	0.5	0.5	0.5	0.5	0.2	0.8	0.111	0.444	0	0.444	0.333	0.667	0.421	0.053	0.526	0.667	0.333	0.069	0.172	0.172	0.172	0.31	0.103	1	0.375	0.625	0.333	0	0.083	0.583	0.5	0.5	0.143	0.071	0	0.357	0	0.429	0.095	0.238	0.143
"AIG13101|MERs"	-0.07404	1.41564	0.25	0	0	0.75	0.25	0.75	0	0	0.333	0.667	0.571	0.429	0.333	0	0.333	0.333	0	0	0.4	0.2	0.4	1	0	0.125	0.125	0.125	0.125	0.375	0.125	1	0.667	0.333	0	0.667	0	0.333	0.667	0.333	0.5	0	0	0	0	0.5	0	0.333	0.667
"AIG13102|MERs"	0.02245	1.57314	0.412	0.176	0.059	0.353	0.5	0.5	0.5	0.5	0.4	0.6	0.111	0.889	0.25	0.25	0	0.5	0	1	0.1	0.2	0.7	0.857	0.143	0.143	0.19	0.048	0.333	0.095	0.19	1	0.5	0.5	0.6	0.1	0.1	0.2	0.143	0.857	0.556	0	0.111	0.111	0.111	0.111	0.045	0.318	0.227
"AIG13103|MERs"	-0.00477	1.26624	0.275	0.2	0.025	0.5	0	0	0.471	0.529	0.5	0.5	0.5	0.5	0.316	0.184	0.105	0.395	0.4	0.6	0.111	0.111	0.778	0.567	0.433	0.04	0.2	0.08	0.48	0.04	0.16	1	0.531	0.469	0.25	0.194	0.056	0.5	0.391	0.609	0.423	0	0.038	0.115	0.154	0.269	0.056	0.194	0.278
"AIG13104|MERs"	-0.0222	1.65592	0.5	0	0.5	0	1	0	0.571	0.429	0.267	0.733	0.333	0.667	0.4	0.2	0.1	0.3	0.625	0.375	0.375	0.125	0.5	0.286	0.714	0.2	0.15	0.325	0.125	0.125	0.075	1	0.75	0.25	0.353	0.235	0.176	0.235	0.667	0.333	0	0.625	0.125	0.25	0	0	0.176	0.059	0.118
"YP_009513008|MERs"	0.04045	0.237865	0.339	0.088	0.098	0.475	0.236	0.764	0.178	0.822	0.635	0.365	0.192	0.808	0.178	0.182	0.054	0.586	0.175	0.825	0.439	0.102	0.459	0.569	0.431	0.097	0.049	0.048	0.193	0.338	0.275	1	0.18	0.82	0.412	0.097	0.058	0.432	0.609	0.391	0.372	0.168	0.062	0.084	0.027	0.288	0.079	0.275	0.224
"YP_009513009|MERs"	0.04344	0.372394	0.344	0.079	0.107	0.47	0.238	0.762	0.162	0.838	0.629	0.371	0.193	0.807	0.166	0.196	0.068	0.57	0.133	0.867	0.422	0.096	0.481	0.581	0.419	0.097	0.038	0.059	0.201	0.321	0.283	1	0.173	0.827	0.416	0.097	0.071	0.416	0.63	0.37	0.425	0.173	0.047	0.071	0.024	0.26	0.082	0.287	0.208
"YP_009513010|MERs"	0.02625	0.87926	0.303	0.079	0.056	0.562	0.318	0.682	0.203	0.797	0.49	0.51	0.137	0.863	0.23	0.241	0.057	0.471	0.263	0.737	0.385	0.141	0.474	0.742	0.258	0.103	0.103	0.075	0.187	0.374	0.159	1	0.221	0.779	0.353	0.098	0.078	0.471	0.651	0.349	0.128	0.179	0.051	0.256	0.051	0.333	0.071	0.31	0.175
"YP_009513011|MERs"	0.04998	1.22237	0.333	0.333	0	0.333	0.667	0.333	0.167	0.833	0.429	0.571	0.4	0.6	0.25	0.25	0	0.5	0	1	0.2	0	0.8	1	0	0	0	0	0.25	0.5	0.25	1	0.4	0.6	0.5	0	0	0.5	0.75	0.25	0	0.5	0	0.5	0	0	0.222	0.333	0
"YP_009513012|MERs"	-0.03804	1.4008	0.444	0	0.111	0.444	0	1	0	1	0	1	0.167	0.833	1	0	0	0	0.5	0.5	0.5	0.5	0	0.571	0.429	0.364	0.045	0.091	0.182	0.136	0.182	1	0.4	0.6	0.5	0	0	0.5	0.417	0.583	0	0	0	0	0	0	0.125	0.375	0.125
"YP_009513013|MERs"	0.00968	1.24533	0.333	0	0	0.667	0	1	0	1	0	1	0	1	1	0	0	0	0	0	0	1	0	0.75	0.25	0.3	0.1	0.1	0.2	0.1	0.2	1	0.375	0.625	0.25	0	0	0.75	0.556	0.444	0	0	0	0	0	0	0	0.4	0.2
"YP_009513014|MERs"	0.02952	1.50546	0.625	0.125	0	0.25	0.4	0.6	0.25	0.75	0.417	0.583	0	1	0.25	0.5	0	0.25	0.167	0.833	0.125	0.25	0.625	0.5	0.5	0.037	0.037	0.111	0.259	0.296	0.259	1	0.364	0.636	0.133	0.2	0.067	0.6	0.667	0.333	0.235	0.235	0.059	0.118	0.059	0.294	0.312	0.125	0.188
"YP_009513015|MERs"	-0.03195	1.33429	0.6	0	0	0.4	0.455	0.545	0.4	0.6	0.4	0.6	0.353	0.647	0.667	0	0	0.333	0.5	0.5	0.333	0.238	0.429	0.857	0.143	0.259	0	0.074	0.296	0.296	0.074	1	0.111	0.889	0.455	0	0.091	0.455	0.8	0.2	0	0.222	0	0.111	0.111	0.556	0.167	0.292	0.292
"YP_009513016|MERs"	-0.01191	1.32496	0.333	0.333	0	0.333	0.5	0.5	0	1	1	0	0.333	0.667	0.333	0	0.333	0.333	0	1	0.6	0.4	0	0.5	0.5	0	0	0.1	0.2	0.6	0.1	1	0.5	0.5	0.6	0	0.2	0.2	0.6	0.4	0	0	1	0	0	0	0	0.25	0.25
"YP_009513017|MERs"	0.03924	1.34044	0.353	0.118	0	0.529	0.333	0.667	0.5	0.5	1	0	0.1	0.9	0	0.25	0.083	0.667	0	1	0.538	0	0.462	0.286	0.714	0.261	0.043	0.087	0.348	0.174	0.087	1	0.3	0.7	0.5	0.2	0	0.3	0.167	0.833	0.455	0.182	0.091	0.091	0	0.182	0	0.235	0
"YP_009513018|MERs"	0.01359	1.27206	0.368	0.237	0.079	0.316	1	0	0.5	0.5	0.765	0.235	0.545	0.455	0.294	0.206	0.029	0.471	0.5	0.5	0.1	0.2	0.7	0.457	0.543	0.12	0.04	0.2	0.24	0.24	0.16	1	0.25	0.75	0.293	0.146	0.049	0.512	0.536	0.464	0.52	0.08	0.08	0.24	0	0.08	0.135	0.135	0.324
"YP_009513019|MERs"	0.01127	1.45669	0.667	0.083	0.167	0.083	1	0	0.875	0.125	0.667	0.333	0.333	0.667	0.125	0.125	0.25	0.5	0.5	0.5	0.231	0.308	0.462	0.3	0.7	0.303	0.091	0.242	0.061	0.121	0.182	1	0.75	0.25	0.5	0.357	0	0.143	0.154	0.846	0	0.2	0	0.4	0.2	0.2	0.333	0.133	0.2
"YP_007188577|MERs"	0.00384	0.204743	0.251	0.151	0.075	0.523	0.405	0.595	0.36	0.64	0.538	0.462	0.358	0.642	0.144	0.238	0.069	0.55	0.32	0.68	0.238	0.196	0.565	0.48	0.52	0.065	0.121	0.071	0.276	0.216	0.251	1	0.28	0.72	0.308	0.154	0.04	0.498	0.566	0.434	0.226	0.157	0.073	0.169	0.06	0.315	0.071	0.244	0.204
"YP_007188578|MERs"	-0.00281	0.358726	0.256	0.147	0.088	0.509	0.448	0.552	0.389	0.611	0.539	0.461	0.379	0.621	0.146	0.232	0.079	0.543	0.337	0.663	0.227	0.197	0.576	0.49	0.51	0.061	0.103	0.07	0.282	0.207	0.277	1	0.325	0.675	0.302	0.178	0.053	0.467	0.607	0.393	0.226	0.144	0.075	0.192	0.082	0.281	0.061	0.251	0.205
"YP_007188579|MERs"	0.02163	0.818728	0.205	0.182	0.045	0.568	0.357	0.643	0.258	0.742	0.478	0.522	0.292	0.708	0.13	0.38	0.043	0.446	0.476	0.524	0.315	0.11	0.575	0.608	0.392	0.109	0.101	0.076	0.361	0.16	0.193	1	0.286	0.714	0.226	0.129	0.048	0.597	0.507	0.493	0.114	0.091	0.091	0.205	0.045	0.455	0.067	0.172	0.157
"YP_007188580|MERs"	0.03298	1.26731	0.333	0.167	0	0.5	0.333	0.667	0.4	0.6	0.5	0.5	0.25	0.75	0	0	0	1	0	1	0	0	1	1	0	0	0.3	0	0.4	0.1	0.2	1	0	1	0.333	0.167	0	0.5	0.75	0.25	0.4	0.2	0.2	0	0	0.2	0	0.083	0.583
"YP_007188581|MERs"	-0.04584	1.53646	0.111	0.111	0.111	0.667	0	1	0.25	0.75	0.4	0.6	0.667	0.333	0.6	0.2	0	0.2	0.667	0.333	0	0.75	0.25	0.5	0.5	0.143	0.143	0.143	0.143	0.143	0.286	1	0.4	0.6	0	0.167	0.167	0.667	0.333	0.667	0	0	0.5	0	0.5	0	0.083	0.083	0.333
"YP_007188582|MERs"	-0.00567	1.63151	0.3	0.2	0.2	0.3	0.5	0.5	0.2	0.8	0.375	0.625	0.091	0.909	0.25	0.5	0	0.25	0.2	0.8	0.154	0.308	0.538	0.545	0.455	0.138	0.138	0.172	0.241	0.138	0.172	1	0.3	0.7	0.25	0.25	0	0.5	0.75	0.25	0.333	0.167	0	0.333	0.056	0.111	0	0.136	0.227
"YP_007188583|MERs"	-0.01371	1.53897	0.182	0.273	0.091	0.455	0.375	0.625	0.429	0.571	0	1	0.471	0.529	0.2	0.4	0	0.4	0.571	0.429	0.273	0.182	0.545	0.667	0.333	0.179	0.143	0.179	0.143	0.321	0.036	1	0.429	0.571	0.333	0.167	0.083	0.417	0.333	0.667	0.214	0	0	0.214	0	0.571	0.231	0.115	0.038
"YP_007188584|MERs"	-0.09078	1.5092	0.25	0	0	0.75	0	1	0.5	0.5	0.5	0.5	0.625	0.375	0.333	0.333	0.333	0	0	0	0.75	0	0.25	1	0	0.091	0.091	0.091	0.091	0.364	0.273	1	0.333	0.667	0.167	0.5	0	0.333	0.5	0.5	0.333	0	0.333	0	0	0.333	0	0.5	0.5
"YP_007188585|MERs"	-0.03311	1.69795	0.211	0.211	0.158	0.421	0.5	0.5	0.667	0.333	0.4	0.6	0.2	0.8	0.273	0.364	0	0.364	0.333	0.667	0.111	0.222	0.667	0.714	0.286	0.19	0.238	0.143	0.19	0.143	0.095	1	0.2	0.8	0.5	0.1	0.1	0.3	0.333	0.667	0.333	0.111	0.111	0	0.222	0.222	0.1	0.2	0.2
"YP_007188586|MERs"	0.00826	1.38137	0.212	0.242	0.061	0.485	0	0	0.25	0.75	0.462	0.538	0.5	0.5	0.342	0.184	0.184	0.289	0.429	0.571	0.083	0.25	0.667	0.517	0.483	0.077	0.115	0.115	0.615	0	0.077	1	0.469	0.531	0.412	0.147	0	0.441	0.696	0.304	0.308	0.038	0.077	0.231	0.154	0.192	0.059	0.176	0.235
"QIA48640|COV2"	0.0496	0.225114	0.338	0.126	0.023	0.513	0.223	0.777	0.388	0.612	0.728	0.272	0.315	0.685	0.206	0.118	0.034	0.643	0.304	0.696	0.326	0.147	0.527	0.623	0.377	0.12	0.092	0.05	0.299	0.257	0.182	1	0.341	0.659	0.406	0.065	0.04	0.489	0.717	0.283	0.461	0.107	0.037	0.095	0.012	0.288	0.066	0.237	0.265
"QIA48641|COV2"	0.06003	0.818207	0.316	0.132	0	0.553	0.35	0.65	0.419	0.581	0.604	0.396	0.237	0.763	0.333	0.179	0.024	0.464	0.25	0.75	0.266	0.19	0.544	0.672	0.328	0.144	0.108	0.036	0.342	0.234	0.135	1	0.407	0.593	0.357	0.107	0.054	0.482	0.79	0.21	0.561	0.195	0	0.073	0	0.171	0.042	0.198	0.323
"QIA48642|COV2"	0.03719	1.40854	0.188	0.188	0	0.625	0.778	0.222	0.4	0.6	0.889	0.111	0.286	0.714	0.267	0.267	0	0.467	0.25	0.75	0.238	0.095	0.667	0.6	0.4	0.069	0.138	0.103	0.448	0.103	0.138	1	0.125	0.875	0.462	0	0.154	0.385	0.778	0.222	0.571	0.286	0	0.143	0	0	0.13	0.174	0.304
"QIA48643|COV2"	-0.07357	1.63867	0	0.25	0.5	0.25	0.667	0.333	0	1	0.5	0.5	0.6	0.4	0	0	0	1	0	0	0.333	0.333	0.333	1	0	0.143	0	0.143	0.429	0.143	0.143	1	0.2	0.8	0	0	0	1	0	0	0.333	0	0.333	0	0	0.333	0.125	0.125	0.25
"QIA48644|COV2"	-0.00659	1.53683	0.105	0.105	0.105	0.684	0.25	0.75	1	0	0.857	0.143	0.545	0.455	0.357	0.143	0	0.5	0.2	0.8	0.15	0.3	0.55	0.571	0.429	0.2	0.114	0.114	0.314	0.114	0.143	1	0.5	0.5	1	0	0	0	0.25	0.75	0.214	0.214	0.071	0.214	0.071	0.214	0.143	0.214	0.286
"QIA48645|COV2"	-0.05465	1.02081	1	0	0	0	0	0	0.5	0.5	0.4	0.6	0.333	0.667	0	0	0	0	0	1	0.25	0.083	0.667	0.5	0.5	0	0.286	0	0.286	0.429	0	1	0.25	0.75	0.5	0	0	0.5	0.333	0.667	1	0	0	0	0	0	0	0	0
"QIA48646|COV2"	0.012	1.3281	0.3	0	0.1	0.6	0.833	0.167	0.5	0.5	0.625	0.375	0.2	0.8	0.25	0.25	0	0.5	0.333	0.667	0.429	0.143	0.429	0.571	0.429	0.067	0.2	0	0.467	0.2	0.067	1	0	1	0.5	0	0	0.5	0.833	0.167	0.667	0	0	0	0	0.333	0.125	0	0.625
"QIA48647|COV2"	0.03384	1.30928	0.5	0	0	0.5	0.143	0.857	0.375	0.625	1	0	0.625	0.375	0.2	0.2	0	0.6	0.25	0.75	0.3	0.2	0.5	1	0	0.1	0.2	0	0.2	0.4	0.1	1	0.667	0.333	0.286	0	0.143	0.571	0.5	0.5	0.25	0.25	0	0	0	0.5	0	0.2	0.4
"QIA48648|COV2"	0.02563	1.34882	0.343	0.114	0.029	0.514	0	0	0.458	0.542	0.615	0.385	0.692	0.308	0.366	0.244	0.073	0.317	0.5	0.5	0.143	0.286	0.571	0.727	0.273	0.074	0.074	0.148	0.37	0.111	0.222	1	0.364	0.636	0.31	0.207	0.138	0.345	0.733	0.267	0.267	0.1	0.2	0.233	0.033	0.167	0.179	0.256	0.179
"YP_009724389|COV2"	0.05112	0.219224	0.269	0.146	0.033	0.552	0.186	0.814	0.355	0.645	0.729	0.271	0.272	0.728	0.184	0.153	0.024	0.638	0.297	0.703	0.341	0.166	0.493	0.647	0.353	0.115	0.091	0.042	0.277	0.301	0.174	1	0.302	0.698	0.405	0.062	0.036	0.496	0.682	0.318	0.459	0.127	0.041	0.102	0.029	0.242	0.05	0.261	0.281
"YP_009724390|COV2"	0.08894	0.796528	0.342	0.101	0.025	0.532	0.3	0.7	0.306	0.694	0.708	0.292	0.234	0.766	0.207	0.183	0.037	0.573	0.235	0.765	0.237	0.184	0.579	0.623	0.377	0.083	0.111	0.028	0.333	0.259	0.185	1	0.386	0.614	0.431	0.069	0	0.5	0.742	0.258	0.476	0.238	0	0.024	0.048	0.214	0.051	0.172	0.263
"YP_009724391|COV2"	0.04172	1.42306	0.231	0.231	0	0.538	0.571	0.429	0.462	0.538	0.909	0.091	0.429	0.571	0.286	0.214	0	0.5	0.5	0.5	0.333	0.238	0.429	0.636	0.364	0.033	0.167	0.067	0.333	0.1	0.3	1	0.5	0.5	0.25	0	0.167	0.583	0.556	0.444	0.5	0.167	0	0.167	0	0.167	0.091	0.227	0.364
"YP_009724392|COV2"	-0.08728	1.47086	0	0.25	0.5	0.25	0.667	0.333	0	1	0.5	0.5	0.6	0.4	0	0	0	1	0	0	0.333	0.333	0.333	1	0	0.143	0	0.143	0.5	0.071	0.143	1	0.2	0.8	0	0	0	1	0	0	0.333	0	0.333	0	0	0.333	0.125	0.125	0.125
"YP_009724393|COV2"	0.00507	1.59633	0.211	0.105	0.053	0.632	0	1	0.833	0.167	0.857	0.143	0.545	0.455	0.429	0.214	0	0.357	0.2	0.8	0.15	0.3	0.55	0.571	0.429	0.143	0.171	0.114	0.343	0.114	0.114	1	0.636	0.364	0.6	0	0.2	0.2	0.5	0.5	0.214	0.214	0.071	0.143	0	0.357	0.133	0.267	0.2
"YP_009724394|COV2"	0.02316	1.01395	1	0	0	0	0	0	0.25	0.75	0.2	0.8	0	1	0	0	0	0	0	1	0.4	0.1	0.5	0.75	0.25	0.25	0.25	0	0.125	0.375	0	1	0.25	0.75	1	0	0	0	0.667	0.333	0	1	0	0	0	0	0	0	0.25
"YP_009724395|COV2"	-0.01684	1.4489	0.333	0.111	0.111	0.444	0.5	0.5	0.5	0.5	0.5	0.5	0.3	0.7	0.25	0.5	0	0.25	0.667	0.333	0.375	0.125	0.5	0.857	0.143	0.067	0.133	0.2	0.4	0.133	0.067	1	0.5	0.5	0.333	0	0	0.667	0.8	0.2	0.8	0	0	0	0	0.2	0.143	0	0.429
"YP_009724396|COV2"	0.00892	1.26034	0.4	0	0	0.6	0.286	0.714	0.429	0.571	0.667	0.333	0.5	0.5	0.4	0	0	0.6	0.5	0.5	0	0.5	0.5	1	0	0	0	0	0.2	0.6	0.2	1	0	1	0.143	0.143	0.143	0.571	0.5	0.5	0.5	0	0	0	0	0.5	0	0.222	0.333
"YP_009724397|COV2"	0.03628	1.34918	0.216	0.189	0.081	0.514	0	0	0.417	0.583	0.667	0.333	0.769	0.231	0.302	0.372	0.093	0.233	0.25	0.75	0.071	0.286	0.643	0.677	0.323	0.111	0.074	0.111	0.296	0.074	0.333	1	0.273	0.727	0.393	0.25	0.071	0.286	0.771	0.229	0.345	0.034	0.172	0.172	0.069	0.207	0.162	0.243	0.243
"YP_009725255|COV2"	-0.15912	0.825515	0.5	0	0	0.5	1	0	0	1	0	0	0.25	0.75	0	1	0	0	0	0	1	0	0	0	0	0.25	0.5	0	0	0	0.25	1	0.6	0.4	0	0	1	0	1	0	0.5	0	0	0	0	0.5	0	0.5	0
"YP_009725295|COV2"	0.04882	0.335908	0.269	0.152	0.042	0.537	0.181	0.819	0.37	0.63	0.736	0.264	0.25	0.75	0.167	0.159	0.023	0.652	0.293	0.707	0.316	0.177	0.507	0.63	0.37	0.103	0.09	0.041	0.297	0.269	0.2	1	0.309	0.691	0.384	0.067	0.024	0.524	0.642	0.358	0.42	0.153	0.053	0.092	0.023	0.26	0.041	0.259	0.279
"YP_009725318|COV2"	-0.00915	0.951212	0	1	0	0	0.5	0.5	0.5	0.5	1	0	0.5	0.5	0	0	0	0	0.5	0.5	0	0.2	0.8	0	0	0.091	0	0.182	0.364	0.273	0.091	1	0	1	0	0	0	0	1	0	0	0	0	0	0	0	0	0	1
"QHR63299|COV2"	0.05066	0.224718	0.276	0.152	0.029	0.543	0.204	0.796	0.341	0.659	0.712	0.288	0.286	0.714	0.188	0.145	0.027	0.64	0.264	0.736	0.328	0.161	0.511	0.661	0.339	0.121	0.088	0.037	0.283	0.293	0.178	1	0.284	0.716	0.402	0.047	0.04	0.511	0.661	0.339	0.447	0.134	0.045	0.102	0.028	0.244	0.058	0.242	0.271
"QHR63300|COV2"	0.07651	0.767397	0.3	0.163	0.025	0.512	0.35	0.65	0.328	0.672	0.617	0.383	0.307	0.693	0.268	0.159	0.024	0.549	0.222	0.778	0.241	0.127	0.633	0.698	0.302	0.128	0.11	0.028	0.349	0.239	0.147	1	0.329	0.671	0.466	0.052	0	0.483	0.717	0.283	0.436	0.282	0	0.026	0	0.256	0.093	0.144	0.268
"QHR63301|COV2"	0.02839	1.4345	0.286	0.143	0	0.571	0.429	0.571	0.385	0.615	0.818	0.182	0.571	0.429	0.286	0.143	0	0.571	0.375	0.625	0.318	0.136	0.545	0.636	0.364	0.033	0.2	0.133	0.3	0.1	0.233	1	0.5	0.5	0.333	0	0.167	0.5	0.667	0.333	0.5	0.167	0	0.167	0	0.167	0.13	0.174	0.348
"QHR63302|COV2"	-0.08553	1.52472	0	0.25	0.5	0.25	0.667	0.333	0	1	0.5	0.5	0.6	0.4	0	0	0	1	0	0	0.333	0.333	0.333	1	0	0.143	0	0.143	0.5	0.071	0.143	1	0.2	0.8	0	0	0	1	0	0	0.333	0	0.333	0	0	0.333	0.125	0.125	0.125
"QHR63303|COV2"	0.0429	1.58868	0.263	0.158	0	0.579	0.25	0.75	0.667	0.333	0.714	0.286	0.455	0.545	0.643	0.143	0	0.214	0.2	0.8	0.15	0.35	0.5	0.571	0.429	0.171	0.114	0.114	0.343	0.086	0.171	1	0.545	0.455	0.6	0.2	0.2	0	0.25	0.75	0.143	0.286	0.071	0.143	0	0.357	0.143	0.286	0.286
"QHR63304|COV2"	0.01463	1.1154	1	0	0	0	0	0	0.25	0.75	0.2	0.8	0.333	0.667	0	0	0	0	0	1	0.4	0.1	0.5	0.75	0.25	0.25	0.125	0	0.25	0.375	0	1	0.5	0.5	1	0	0	0	0.667	0.333	0	1	0	0	0	0	0	0	0.25
"QHR63305|COV2"	0.02266	1.45691	0.375	0.125	0	0.5	0.5	0.5	0.5	0.5	0.625	0.375	0.4	0.6	0.25	0.5	0	0.25	0.667	0.333	0.25	0.25	0.5	1	0	0.133	0.067	0.2	0.467	0.067	0.067	1	0	1	0.333	0.167	0	0.5	0.8	0.2	0.8	0	0	0	0	0.2	0.143	0	0.571
"QHR63306|COV2"	-0.01234	1.03046	0	1	0	0	0.5	0.5	0.5	0.5	1	0	0.5	0.5	0	0	0	0	0.5	0.5	0	0.25	0.75	0	0	0.091	0	0.182	0.364	0.273	0.091	1	0	1	0	0	0	0	1	0	0	0	0	0	0	0	0	0.333	0.667
"QHR63307|COV2"	0.01402	1.34506	0.5	0	0	0.5	0.286	0.714	0.429	0.571	0.5	0.5	0.571	0.429	0.4	0.2	0	0.4	0.75	0.25	0	0.444	0.556	1	0	0	0.091	0	0.273	0.455	0.182	1	0	1	0.143	0.143	0.143	0.571	0.5	0.5	0.5	0	0	0	0	0.5	0	0.2	0.4
"QHR63308|COV2"	0.02658	1.37399	0.278	0.139	0.028	0.556	0	0	0.375	0.625	0.667	0.333	0.692	0.308	0.341	0.341	0.073	0.244	0.5	0.5	0.071	0.214	0.714	0.742	0.258	0.111	0.074	0.111	0.296	0.074	0.333	1	0.364	0.636	0.379	0.207	0.103	0.31	0.806	0.194	0.276	0.103	0.172	0.207	0.069	0.172	0.184	0.263	0.211
"NP_828849|SARs"	0.02657	0.178206	0.29	0.139	0.049	0.523	0.343	0.657	0.356	0.644	0.536	0.464	0.387	0.613	0.212	0.227	0.033	0.527	0.338	0.662	0.216	0.242	0.542	0.513	0.487	0.099	0.134	0.101	0.297	0.185	0.184	1	0.369	0.631	0.449	0.091	0.029	0.431	0.551	0.449	0.371	0.139	0.042	0.127	0.012	0.309	0.079	0.214	0.293
"NP_828850|SARs"	0.02726	0.321924	0.292	0.138	0.043	0.526	0.347	0.653	0.38	0.62	0.517	0.483	0.395	0.605	0.182	0.201	0.045	0.572	0.36	0.64	0.17	0.25	0.58	0.496	0.504	0.09	0.142	0.108	0.304	0.167	0.189	1	0.393	0.607	0.416	0.09	0.03	0.464	0.531	0.469	0.342	0.13	0.055	0.103	0.007	0.363	0.081	0.211	0.255
"NP_828851|SARs"	0.05823	0.861498	0.212	0.141	0.059	0.588	0.462	0.538	0.315	0.685	0.5	0.5	0.289	0.711	0.253	0.316	0.051	0.38	0.133	0.867	0.179	0.115	0.705	0.567	0.433	0.101	0.192	0.04	0.343	0.192	0.131	1	0.346	0.654	0.333	0.053	0.035	0.579	0.8	0.2	0.308	0.308	0.103	0.077	0.026	0.179	0.063	0.116	0.295
"NP_828852|SARs"	0.00163	1.42745	0.35	0.2	0.1	0.35	0.5	0.5	0.571	0.429	0.5	0.5	0.375	0.625	0.154	0.385	0	0.462	0.429	0.571	0.227	0.182	0.591	0.667	0.333	0.148	0.148	0.074	0.37	0.074	0.185	1	0.5	0.5	0.538	0	0.231	0.231	0.545	0.455	0.833	0.167	0	0	0	0	0.133	0.133	0.4
"NP_828853|SARs"	-0.0855	1.38639	0.2	0	0.2	0.6	0.5	0.5	0	0	0	1	0	1	0	1	0	0	0.625	0.375	0.5	0.25	0.25	0.4	0.6	0.24	0	0.12	0.08	0.24	0.32	1	1	0	0.5	0	0.5	0	0.5	0.5	0	0.143	0.571	0	0.143	0.143	0.2	0.133	0.267
"NP_828854|SARs"	-0.0367	1.60013	0	0.25	0.5	0.25	0.667	0.333	0	1	1	0	0.75	0.25	0.5	0	0	0.5	0	0	0.333	0.333	0.333	1	0	0.143	0	0.143	0.429	0.143	0.143	1	0.4	0.6	0.5	0	0	0.5	0	0	0	0	0.5	0	0	0.5	0.143	0.143	0.143
"NP_828855|SARs"	0.00478	1.64406	0.158	0.211	0.105	0.526	0	1	0.833	0.167	0.571	0.429	0.545	0.455	0.2	0.2	0.2	0.4	1	0	0.167	0.111	0.722	0.667	0.333	0.194	0.194	0.097	0.258	0.097	0.161	1	0.615	0.385	0.6	0	0.2	0.2	0.6	0.4	0.133	0.133	0.133	0.2	0.133	0.267	0.167	0.083	0.333
"NP_828856|SARs"	-0.00299	1.19628	0.5	0	0	0.5	0	0	0.4	0.6	0.4	0.6	0.5	0.5	0	0	0	0	0	1	0.5	0.1	0.4	0	1	0.143	0	0	0.286	0.429	0.143	1	0	1	0.333	0	0	0.667	0.5	0.5	0.333	0.667	0	0	0	0	0	0.333	0.333
"NP_828857|SARs"	0.04326	1.43441	0.25	0	0	0.75	0.667	0.333	1	0	0.25	0.75	0.3	0.7	0.25	0.25	0	0.5	0.75	0.25	0.143	0.143	0.714	0.667	0.333	0.312	0.188	0.125	0.25	0.062	0.062	1	0	1	0.667	0	0	0.333	0.6	0.4	0.667	0	0.167	0	0	0.167	0.143	0	0.571
"NP_828858|SARs"	0.02451	1.32804	0.265	0.235	0.088	0.412	0	0	0.545	0.455	0.5	0.5	0.692	0.308	0.356	0.356	0.067	0.222	0.4	0.6	0.091	0.273	0.636	0.69	0.31	0.192	0.115	0.154	0.269	0.038	0.231	1	0.36	0.64	0.323	0.29	0.065	0.323	0.706	0.294	0.323	0.065	0.194	0.258	0	0.161	0.143	0.2	0.257
"NP_828859|SARs"	-0.07547	1.5516	0.5	0.25	0.125	0.125	0	0	0.833	0.167	0.2	0.8	1	0	0	0.333	0.333	0.333	0	1	0.8	0	0.2	0.667	0.333	0.091	0.273	0.182	0.091	0.182	0.182	1	0.75	0.25	0.375	0.625	0	0	0.625	0.375	0.2	0.6	0	0	0	0.2	0.333	0	0.5
"NP_849175|SARs"	-0.00842	1.39125	0	1	0	0	0.5	0.5	0.5	0.5	0.75	0.25	0.333	0.667	0	0	0	0	0	0	0.4	0.2	0.4	1	0	0.182	0.182	0.091	0.182	0.273	0.091	1	0	1	0	0	0	1	0	1	0	0	0	0	0	0	0	0	1
"NP_849176|SARs"	0.054	0.89401	1	0	0	0	0.5	0.5	0	1	1	0	0	0	0	0	0	0	0.5	0.5	0.333	0	0.667	0.667	0.333	0.2	0.2	0	0.4	0	0.2	1	0	1	0	0	0	1	0.5	0.5	0	0	0	1	0	0	0	0.333	0
"NP_849177|SARs"	0.00244	1.15811	0.143	0	0.143	0.714	0.4	0.6	0.5	0.5	1	0	0	1	0.2	0	0	0.8	0.5	0.5	0.333	0.667	0	0.333	0.667	0.111	0	0	0.556	0.222	0.111	1	0.333	0.667	0.333	0	0	0.667	1	0	0.333	0.5	0.167	0	0	0	1	0	0
"ATO98203|SARs"	0.02428	0.176551	0.295	0.134	0.05	0.52	0.372	0.628	0.372	0.628	0.55	0.45	0.367	0.633	0.214	0.212	0.038	0.536	0.317	0.683	0.208	0.238	0.554	0.514	0.486	0.109	0.131	0.096	0.291	0.182	0.191	1	0.366	0.634	0.454	0.106	0.026	0.414	0.553	0.447	0.378	0.134	0.031	0.122	0.027	0.309	0.083	0.212	0.286
"ATO98204|SARs"	0.02526	0.322524	0.29	0.137	0.052	0.521	0.359	0.641	0.391	0.609	0.561	0.439	0.372	0.628	0.188	0.203	0.041	0.568	0.364	0.636	0.166	0.259	0.576	0.498	0.502	0.096	0.139	0.101	0.3	0.159	0.204	1	0.408	0.592	0.434	0.12	0.012	0.434	0.517	0.483	0.347	0.129	0.048	0.109	0.014	0.354	0.084	0.205	0.253
"ATO98205|SARs"	0.03923	0.871725	0.241	0.108	0.048	0.602	0.385	0.615	0.342	0.658	0.5	0.5	0.286	0.714	0.247	0.312	0.052	0.39	0.267	0.733	0.169	0.208	0.623	0.559	0.441	0.124	0.227	0.082	0.299	0.155	0.113	1	0.272	0.728	0.305	0.034	0.034	0.627	0.839	0.161	0.317	0.341	0.098	0.073	0	0.171	0.06	0.13	0.27
"ATO98206|SARs"	0.00351	1.46059	0.421	0.211	0.053	0.316	0.5	0.5	0.615	0.385	0.429	0.571	0.4	0.6	0.267	0.333	0	0.4	0.429	0.571	0.217	0.217	0.565	0.667	0.333	0.148	0.148	0.074	0.37	0.074	0.185	1	0.462	0.538	0.462	0	0.308	0.231	0.545	0.455	1	0	0	0	0	0	0.125	0.125	0.375
"ATO98207|SARs"	-0.0492	1.34851	0.25	0	0	0.75	1	0	0	0	0	1	0	1	0	1	0	0	0.8	0.2	0.5	0	0.5	0.444	0.556	0.15	0	0.15	0.05	0.25	0.4	1	1	0	0.5	0	0.5	0	0.444	0.556	0.333	0	0.333	0	0	0.333	0.167	0.083	0.333
"ATO98208|SARs"	-0.03434	1.6065	0	0.25	0.5	0.25	0.667	0.333	0	1	1	0	0.75	0.25	0.5	0	0	0.5	0	0	0.333	0.333	0.333	1	0	0.143	0	0.143	0.429	0.143	0.143	1	0.4	0.6	0.5	0	0	0.5	0	0	0	0	0.5	0	0	0.5	0.143	0.143	0.143
"ATO98209|SARs"	0.02731	1.70199	0.111	0.167	0.111	0.611	0.333	0.667	0.8	0.2	0.5	0.5	0.545	0.455	0.2	0.267	0.267	0.267	1	0	0.158	0.158	0.684	0.667	0.333	0.226	0.129	0.097	0.29	0.097	0.161	1	0.615	0.385	0.6	0	0.2	0.2	0.5	0.5	0.188	0.125	0.125	0.25	0.062	0.25	0.154	0.077	0.308
"ATO98210|SARs"	0.03211	1.11362	0.5	0	0	0.5	0	0	0.4	0.6	0.4	0.6	0.5	0.5	0	0	0	0	0	1	0.545	0.091	0.364	0.333	0.667	0.167	0	0	0.333	0.333	0.167	1	0	1	0	0	0	1	0.5	0.5	0.333	0.667	0	0	0	0	0	0.333	0.667
"ATO98211|SARs"	-0.01973	1.50278	0.444	0.222	0	0.333	0.4	0.6	0.25	0.75	0	1	0.182	0.818	0.091	0.364	0.091	0.455	0	1	0.4	0	0.6	0.5	0.5	0.1	0	0.05	0.35	0.4	0.1	1	0.364	0.636	0.444	0	0	0.556	0.455	0.545	0.2	0.2	0	0.4	0.2	0	0.2	0.2	0.267
"ATO98212|SARs"	0.04534	1.41479	0.4	0	0	0.6	0.667	0.333	0.5	0.5	0.375	0.625	0.333	0.667	0.25	0.25	0	0.5	0.4	0.6	0.25	0.125	0.625	0.667	0.333	0.294	0.176	0.118	0.353	0	0.059	1	0.5	0.5	0.4	0	0.2	0.4	0.25	0.75	0.833	0	0	0	0	0.167	0.143	0	0.571
"ATO98213|SARs"	0.03026	1.27643	0	1	0	0	0.5	0.5	0.5	0.5	0.75	0.25	0.333	0.667	0	0	0	0	0	0	0.6	0	0.4	1	0	0.182	0.182	0.091	0.273	0.182	0.091	1	0.5	0.5	0	0	0	1	0	1	0	0	0	0	0	0	0	0	1
"ATO98214|SARs"	0.10051	1.12452	0	0	0	1	0.222	0.778	0.667	0.333	0.889	0.111	0.4	0.6	0.667	0.167	0	0.167	0.4	0.6	0.444	0.111	0.444	0.75	0.25	0.2	0.3	0	0.3	0.2	0	1	0.25	0.75	0.778	0	0	0.222	1	0	0.2	0	0	0.4	0	0.4	0	0.286	0.429
"ATO98215|SARs"	0.00414	1.33871	0.265	0.206	0.088	0.441	0	0	0.5	0.5	0.5	0.5	0.692	0.308	0.333	0.356	0.089	0.222	0.4	0.6	0.083	0.333	0.583	0.69	0.31	0.192	0.115	0.154	0.269	0.077	0.192	1	0.32	0.68	0.344	0.25	0.094	0.312	0.676	0.324	0.323	0.065	0.194	0.258	0	0.161	0.147	0.206	0.206
"AAV49729|SARs"	0.02586	0.178476	0.295	0.138	0.052	0.515	0.349	0.651	0.357	0.643	0.534	0.466	0.381	0.619	0.212	0.224	0.033	0.53	0.335	0.665	0.218	0.238	0.544	0.514	0.486	0.1	0.134	0.101	0.294	0.184	0.187	1	0.374	0.626	0.449	0.091	0.029	0.431	0.558	0.442	0.373	0.135	0.042	0.127	0.015	0.308	0.081	0.212	0.293
"AAV49730|SARs"	0.05823	0.866581	0.21	0.148	0.062	0.58	0.487	0.513	0.329	0.671	0.523	0.477	0.293	0.707	0.253	0.304	0.051	0.392	0.133	0.867	0.182	0.13	0.688	0.552	0.448	0.102	0.194	0.041	0.337	0.194	0.133	1	0.35	0.65	0.328	0.052	0.034	0.586	0.815	0.185	0.326	0.302	0.093	0.07	0.047	0.163	0.061	0.121	0.293
"AAV49731|SARs"	0.0039	1.44275	0.35	0.2	0.1	0.35	0.5	0.5	0.615	0.385	0.556	0.444	0.4	0.6	0.2	0.333	0	0.467	0.429	0.571	0.217	0.174	0.609	0.667	0.333	0.148	0.148	0.074	0.37	0.074	0.185	1	0.5	0.5	0.583	0	0.25	0.167	0.545	0.455	0.667	0.167	0	0	0	0.167	0.188	0.125	0.375
"AAV49732|SARs"	-0.08443	1.38294	0.2	0	0.2	0.6	0.5	0.5	0	0	0	1	0	1	0	1	0	0	0.625	0.375	0.5	0.25	0.25	0.375	0.625	0.24	0	0.12	0.08	0.24	0.32	1	1	0	0.5	0	0.5	0	0.5	0.5	0	0.143	0.571	0	0.143	0.143	0.2	0.133	0.267
"AAV49733|SARs"	-0.0367	1.60013	0	0.25	0.5	0.25	0.667	0.333	0	1	1	0	0.75	0.25	0.5	0	0	0.5	0	0	0.333	0.333	0.333	1	0	0.143	0	0.143	0.429	0.143	0.143	1	0.4	0.6	0.5	0	0	0.5	0	0	0	0	0.5	0	0	0.5	0.143	0.143	0.143
"AAV49734|SARs"	0.00814	1.66528	0.158	0.211	0.105	0.526	0.333	0.667	0.833	0.167	0.571	0.429	0.545	0.455	0.214	0.214	0.214	0.357	1	0	0.167	0.111	0.722	0.5	0.5	0.194	0.194	0.097	0.258	0.097	0.161	1	0.615	0.385	0.6	0	0.2	0.2	0.6	0.4	0.133	0.133	0.133	0.2	0.133	0.267	0.154	0.154	0.308
"AAV49735|SARs"	-0.00299	1.19628	0.5	0	0	0.5	0	0	0.4	0.6	0.4	0.6	0.5	0.5	0	0	0	0	0	1	0.5	0.1	0.4	0	1	0.143	0	0	0.286	0.429	0.143	1	0	1	0.333	0	0	0.667	0.5	0.5	0.333	0.667	0	0	0	0	0	0.333	0.333
"AAV49736|SARs"	0.04183	1.43888	0.25	0	0	0.75	0.667	0.333	0.5	0.5	0.25	0.75	0.3	0.7	0.25	0.25	0	0.5	0.75	0.25	0.143	0.143	0.714	0.667	0.333	0.312	0.188	0.125	0.25	0.062	0.062	1	0	1	0.667	0	0	0.333	0.6	0.4	0.667	0	0.167	0	0	0.167	0.143	0	0.571
"AAV49737|SARs"	-0.00842	1.39125	0	1	0	0	0.5	0.5	0.5	0.5	0.75	0.25	0.333	0.667	0	0	0	0	0	0	0.4	0.2	0.4	1	0	0.182	0.182	0.091	0.182	0.273	0.091	1	0	1	0	0	0	1	0	1	0	0	0	0	0	0	0	0	1
"AAV49738|SARs"	0.01003	1.19972	0.25	0	0.125	0.625	0.333	0.667	0.333	0.667	1	0	0	1	0.167	0	0	0.833	0.4	0.6	0.5	0.167	0.333	0.8	0.2	0.167	0.083	0	0.5	0.167	0.083	1	0.143	0.857	0.143	0	0	0.857	0.8	0.2	0.25	0.375	0.125	0.25	0	0	0.25	0.25	0
"AAV49739|SARs"	0.02424	1.33777	0.273	0.212	0.121	0.394	0	0	0.545	0.455	0.5	0.5	0.692	0.308	0.348	0.348	0.065	0.239	0.5	0.5	0.091	0.273	0.636	0.69	0.31	0.192	0.115	0.154	0.269	0.038	0.231	1	0.4	0.6	0.323	0.29	0.065	0.323	0.686	0.314	0.323	0.065	0.194	0.258	0	0.161	0.143	0.2	0.257
"AAV49740|SARs"	-0.07652	1.53664	0.5	0.25	0.125	0.125	0	0	0.833	0.167	0.2	0.8	1	0	0	0.333	0.333	0.333	0	1	0.75	0	0.25	0.667	0.333	0.091	0.273	0.182	0.091	0.182	0.182	1	0.75	0.25	0.375	0.625	0	0	0.625	0.375	0.2	0.6	0	0	0	0.2	0.333	0	0.5
"AAV49741|SARs"	-0.04772	1.08167	0.444	0	0.333	0.222	1	0	0	0	0.714	0.286	1	0	0	0	1	0	0.333	0.667	0	0	1	0.25	0.75	0.1	0.5	0.3	0.1	0	0	1	1	0	0	0.25	0.25	0.5	0.8	0.2	0	0.333	0.333	0.333	0	0	0	0	0
[truncated: 47 more columns]

## Sheet: human_genes
S3: Table of highly expressed human genes in lung tissues according to the fold-change between the expression level in lung and the tissue with second highest expression level in “Human Protein Atlas” (https://www.proteinatlas.org/humanproteome/tissue/lung). Molecular and Codon usage features calculated and used for codon usage and clustering analysis
Gene Accession	Gene name	Proteins	CPB_score	dn_Score	GCA_aaA	GCC_aaA	GCG_aaA	GCT_aaA	TGC_aaC	TGT_aaC	GAC_aaD	GAT_aaD	GAA_aaE	GAG_aaE	TTC_aaF	TTT_aaF	GGA_aaG	GGC_aaG	GGG_aaG	GGT_aaG	CAC_aaH	CAT_aaH	ATA_aaI	ATC_aaI	ATT_aaI	AAA_aaK	AAG_aaK	CTA_aaL	CTC_aaL	CTG_aaL	CTT_aaL	TTA_aaL	TTG_aaL	ATG_aaM	AAC_aaN	AAT_aaN	CCA_aaP	CCC_aaP	CCG_aaP	CCT_aaP	CAA_aaQ	CAG_aaQ	AGA_aaR	AGG_aaR	CGA_aaR	CGC_aaR	CGG_aaR	CGT_aaR	AGC_aaS
lcl|NM_000014.6_cds_NP_000005.3_1	A2M	alpha-2-macroglobulin isoform a precursor	0.0834602	0.784965	0.247	0.376	0.054	0.323	0.4	0.6	0.509	0.491	0.49	0.51	0.581	0.419	0.352	0.275	0.231	0.143	0.475	0.525	0.158	0.526	0.316	0.382	0.618	0.105	0.259	0.322	0.147	0.056	0.112	1	0.469	0.531	0.346	0.282	0.013	0.359	0.301	0.699	0.152	0.261	0.174	0.152	0.109	0.152	0.187
lcl|NM_000020.3_cds_NP_000011.2_1	ACVRL1	serine/threonine-protein kinase receptor R3 precursor	0.12456	1.19111	0.172	0.552	0.103	0.172	0.778	0.222	0.792	0.208	0.103	0.897	0.667	0.333	0.103	0.615	0.205	0.077	0.789	0.211	0	0.8	0.2	0.316	0.684	0.066	0.164	0.623	0.016	0	0.131	1	0.812	0.188	0.179	0.429	0.179	0.214	0.13	0.87	0.114	0.229	0.057	0.2	0.371	0.029	0.294
lcl|NG_008386.2_cds_NP_000095.2_1	CYP1B1	cytochrome P450 1B1	0.121937	1.19219	0.042	0.5	0.333	0.125	0.75	0.25	0.741	0.259	0.391	0.609	0.765	0.235	0.031	0.719	0.125	0.125	0.8	0.2	0.059	0.647	0.294	0.267	0.733	0.049	0.279	0.492	0.082	0.016	0.082	1	0.75	0.25	0.118	0.324	0.353	0.206	0.185	0.815	0.045	0.182	0.045	0.432	0.227	0.068	0.421
lcl|NM_000201.3_cds_NP_000192.2_1	ICAM1	intercellular adhesion molecule 1 precursor	0.127836	1.20934	0.278	0.472	0.083	0.167	0.5	0.5	0.6	0.4	0.235	0.765	0.7	0.3	0.111	0.361	0.5	0.028	0.8	0.2	0.333	0.5	0.167	0.304	0.696	0.065	0.226	0.532	0.081	0	0.097	1	0.727	0.273	0.32	0.46	0.1	0.12	0.258	0.742	0.1	0.167	0.067	0.167	0.433	0.067	0.333
lcl|NM_000216.4_cds_NP_000207.2_1	ANOS1	anosmin-1 precursor	0.129755	1.2665	0.156	0.4	0.156	0.289	0.56	0.44	0.5	0.5	0.486	0.514	0.56	0.44	0.278	0.25	0.333	0.139	0.5	0.5	0.227	0.5	0.273	0.312	0.688	0.057	0.189	0.509	0.17	0.019	0.057	1	0.522	0.478	0.286	0.367	0.122	0.224	0.432	0.568	0.324	0.054	0.243	0.108	0.216	0.054	0.254
lcl|NM_000397.4_cds_NP_000388.2_1	CYBB	cytochrome b-245 heavy chain	0.13184	1.24256	0.342	0.316	0.105	0.237	0.562	0.438	0.312	0.688	0.531	0.469	0.487	0.513	0.353	0.265	0.324	0.059	0.412	0.588	0.179	0.436	0.385	0.412	0.588	0.053	0.263	0.439	0.088	0.035	0.123	1	0.4	0.6	0.182	0.182	0	0.636	0.556	0.444	0.192	0.269	0.231	0.038	0.231	0.038	0.121
lcl|NM_000433.4_cds_NP_000424.2_1	NCF2	neutrophil cytosol factor 2 isoform 1	0.127798	1.20004	0.216	0.378	0.081	0.324	0.667	0.333	0.6	0.4	0.5	0.5	0.5	0.5	0.077	0.346	0.538	0.038	0.857	0.143	0.105	0.526	0.368	0.34	0.66	0.061	0.184	0.449	0.122	0.061	0.122	1	0.667	0.333	0.297	0.351	0.054	0.297	0.25	0.75	0.316	0.053	0.211	0	0.368	0.053	0.345
lcl|NM_000444.6_cds_NP_000435.3_1	PHEX	phosphate-regulating neutral endopeptidase PHEX isoform 1	0.123655	1.19832	0.231	0.365	0.058	0.346	0.6	0.4	0.441	0.559	0.661	0.339	0.45	0.55	0.333	0.333	0.154	0.179	0.167	0.833	0.2	0.35	0.45	0.491	0.509	0.121	0.182	0.288	0.167	0.091	0.152	1	0.432	0.568	0.364	0.212	0.061	0.364	0.333	0.667	0.362	0.255	0.128	0.106	0.106	0.043	0.196
lcl|NM_000499.5_cds_NP_000490.1_1	CYP1A1	cytochrome P450 1A1 isoform 1	0.129469	1.20155	0.087	0.609	0	0.304	0.333	0.667	0.783	0.217	0.154	0.846	0.645	0.355	0.129	0.484	0.29	0.097	0.733	0.267	0.029	0.676	0.294	0.167	0.833	0.113	0.132	0.585	0.075	0.019	0.075	1	0.545	0.455	0.333	0.4	0.033	0.233	0.182	0.818	0.133	0.167	0.067	0.2	0.4	0.033	0.293
lcl|NM_000542.5_cds_NP_000533.4_1	SFTPB	pulmonary surfactant-associated protein B isoform 1 precursor	0.12574	1.19121	0.111	0.556	0.111	0.222	0.72	0.28	0.8	0.2	0.158	0.842	0.857	0.143	0.136	0.5	0.318	0.045	0.8	0.2	0.077	0.692	0.231	0.182	0.818	0.069	0.276	0.552	0.052	0	0.052	1	1	0	0.212	0.424	0.061	0.303	0.219	0.781	0.062	0.375	0.062	0.25	0.25	0	0.3
lcl|NM_000578.4_cds_NP_000569.3_1	SLC11A1	natural resistance-associated macrophage protein 1	0.122313	1.14665	0.111	0.574	0.148	0.167	0.8	0.2	0.812	0.188	0.222	0.778	0.758	0.242	0.149	0.553	0.191	0.106	0.909	0.091	0.088	0.706	0.206	0.308	0.692	0.048	0.321	0.464	0.095	0	0.071	1	0.812	0.188	0.172	0.483	0.172	0.172	0.118	0.882	0.091	0.136	0.182	0.182	0.273	0.136	0.444
lcl|NM_000584.4_cds_NP_000575.1_1	CXCL8	interleukin-8 isoform 1 precursor	0.142323	1.35716	0.3	0.3	0	0.4	0.4	0.6	0.5	0.5	0.556	0.444	0.5	0.5	0.667	0	0	0.333	1	0	0.167	0.167	0.667	0.4	0.6	0	0.167	0.417	0.167	0	0.25	1	0.667	0.333	0.4	0.4	0	0.2	0	1	0.5	0.5	0	0	0	0	0
lcl|NM_000619.3_cds_NP_000610.2_1	IFNG	interferon gamma precursor	0.157745	1.48233	0.556	0	0.111	0.333	0.667	0.333	0.6	0.4	0.667	0.333	0.364	0.636	0.143	0.286	0.143	0.429	0	1	0.222	0.556	0.222	0.619	0.381	0	0.143	0.214	0.286	0.071	0.286	1	0.3	0.7	1	0	0	0	0.4	0.6	0.25	0.125	0.5	0.125	0	0	0.231
lcl|NM_000686.5_cds_NP_000677.2_1	AGTR2	type-2 angiotensin II receptor	0.138922	1.35041	0.333	0.292	0	0.375	0.571	0.429	0.444	0.556	0.429	0.571	0.321	0.679	0.353	0.118	0.235	0.294	0.5	0.5	0.226	0.258	0.516	0.529	0.471	0.024	0.143	0.286	0.286	0.143	0.119	1	0.556	0.444	0.25	0.25	0.062	0.438	0.8	0.2	0.467	0.2	0.067	0.067	0.133	0.067	0.276
lcl|NM_000758.4_cds_NP_000749.2_1	CSF2	granulocyte-macrophage colony-stimulating factor precursor	0.143248	1.24095	0.222	0.556	0	0.222	0.8	0.2	1	0	0.385	0.615	0.2	0.8	0	1	0	0	0.667	0.333	0	0.833	0.167	0.167	0.833	0.053	0.263	0.526	0.053	0	0.105	1	0.5	0.5	0.182	0.545	0.182	0.091	0	1	0.167	0	0	0.333	0.333	0.167	0.5
lcl|NM_000759.4_cds_NP_000750.1_1	CSF3	granulocyte colony-stimulating factor isoform a precursor	0.127213	1.17865	0.167	0.667	0.042	0.125	0.8	0.2	0.75	0.25	0.364	0.636	0.833	0.167	0.267	0.4	0.2	0.133	0.667	0.333	0	1	0	0	1	0.026	0.179	0.641	0.051	0.026	0.077	1	0	0	0	0.733	0.067	0.2	0.1	0.9	0	0.2	0	0.6	0.2	0	0.529
lcl|NM_000774.5_cds_NP_000765.2_1	CYP2F1	cytochrome P450 2F1 precursor	0.128718	1.25019	0.115	0.5	0.269	0.115	0.714	0.286	0.759	0.241	0.042	0.958	0.667	0.333	0.241	0.448	0.207	0.103	0.857	0.143	0.077	0.769	0.154	0.105	0.895	0.055	0.26	0.562	0.055	0.014	0.055	1	0.643	0.357	0.125	0.469	0.25	0.156	0.263	0.737	0.182	0.061	0.061	0.455	0.182	0.061	0.447
lcl|NM_000779.4_cds_NP_000770.2_1	CYP4B1	cytochrome P450 4B1 isoform b	0.121983	1.09379	0.172	0.517	0.034	0.276	0.875	0.125	0.676	0.324	0.182	0.818	0.583	0.417	0.152	0.394	0.333	0.121	0.5	0.5	0	0.8	0.2	0.259	0.741	0.031	0.281	0.5	0.078	0.016	0.094	1	0.625	0.375	0.172	0.414	0.034	0.379	0	1	0.091	0.182	0	0.333	0.303	0.091	0.303
lcl|NM_000887.5_cds_NP_000878.2_1	ITGAX	integrin alpha-X isoform 2 precursor	0.0957326	0.922268	0.217	0.446	0.072	0.265	0.571	0.429	0.694	0.306	0.25	0.75	0.729	0.271	0.178	0.344	0.367	0.111	0.826	0.174	0.106	0.596	0.298	0.325	0.675	0.016	0.252	0.561	0.049	0.024	0.098	1	0.739	0.261	0.158	0.596	0.088	0.158	0.203	0.797	0.186	0.288	0.068	0.153	0.153	0.153	0.389
lcl|NM_000960.4_cds_NP_000951.1_1	PTGIR	prostacyclin receptor	0.102352	0.966116	0.038	0.673	0.192	0.096	1	0	0.818	0.182	0.125	0.875	0.952	0.048	0.152	0.545	0.242	0.061	1	0	0	1	0	0.2	0.8	0	0.304	0.607	0.054	0	0.036	1	1	0	0.115	0.462	0.192	0.231	0.067	0.933	0	0.167	0.125	0.583	0.125	0	0.424
lcl|NM_001002026.3_cds_NP_001002026.1_1	CLDN18	claudin-18 isoform 2	0.139634	1.29224	0.111	0.593	0.074	0.222	0.625	0.375	0.833	0.167	0.286	0.714	0.667	0.333	0.125	0.438	0.25	0.188	0.667	0.333	0.062	0.438	0.5	0.444	0.556	0.05	0.1	0.7	0.05	0	0.1	1	1	0	0.4	0.2	0	0.4	0.25	0.75	0	0.125	0.25	0.375	0.25	0	0.211
lcl|NM_001003693.3_cds_NP_001003693.1_1	LY6G6F	lymphocyte antigen 6 complex locus protein G6f precursor	0.147128	1.36704	0.296	0.481	0	0.222	0.556	0.444	0.6	0.4	0.385	0.615	0.857	0.143	0.269	0.308	0.346	0.077	0.714	0.286	0	0.8	0.2	0.714	0.286	0.081	0.297	0.351	0.054	0.054	0.162	1	0.857	0.143	0.32	0.32	0	0.36	0.154	0.846	0.227	0.455	0.045	0.091	0.045	0.136	0.25
lcl|NM_001004470.3_cds_NP_001004470.1_1	ST8SIA6	alpha-2,8-sialyltransferase 8F isoform 1 precursor	0.145577	1.44209	0.429	0.357	0.143	0.071	0.3	0.7	0.5	0.5	0.571	0.429	0.429	0.571	0.333	0.286	0.238	0.143	0.375	0.625	0.278	0.333	0.389	0.735	0.265	0.087	0.196	0.522	0.13	0.022	0.043	1	0.476	0.524	0.333	0.286	0.19	0.19	0.5	0.5	0.2	0.333	0	0.267	0.2	0	0.321
lcl|NM_001005505.3_cds_NP_001005505.1_1	CACNA2D2	voltage-dependent calcium channel subunit alpha-2/delta-2 isoform a precursor	0.0936641	0.876726	0.155	0.536	0.107	0.202	0.727	0.273	0.667	0.333	0.129	0.871	0.755	0.245	0.13	0.623	0.159	0.087	0.9	0.1	0.05	0.725	0.225	0.137	0.863	0.075	0.2	0.6	0.058	0.017	0.05	1	0.783	0.217	0.114	0.414	0.257	0.214	0.102	0.898	0.123	0.215	0.062	0.277	0.246	0.077	0.383
lcl|NM_001007033.2_cds_NP_001007034.1_1	CLEC6A	C-type lectin domain family 6 member A isoform 1	0.145539	1.32659	0.444	0.111	0	0.444	0.4	0.6	0.333	0.667	0.353	0.647	0.545	0.455	0.231	0.231	0.231	0.308	0.333	0.667	0.2	0.1	0.7	0.4	0.6	0.214	0.286	0.286	0.071	0	0.143	1	0.167	0.833	0.429	0.143	0	0.429	0.545	0.455	0.667	0.333	0	0	0	0	0.04
lcl|NM_001010978.4_cds_NP_001010978.2_1	LDLRAD1	low-density lipoprotein receptor class A domain-containing protein 1 isoform 1	0.148041	1.38797	0.125	0.625	0.062	0.188	0.591	0.409	0.571	0.429	0.375	0.625	1	0	0.3	0.45	0.25	0	0.667	0.333	0.333	0.333	0.333	0.5	0.5	0	0.444	0.278	0.111	0	0.167	1	0.8	0.2	0.312	0.375	0.125	0.188	0.333	0.667	0	0.333	0.111	0.444	0	0.111	0.25
lcl|NM_001012512.3_cds_NP_001012530.1_1	GRP	gastrin-releasing peptide isoform 2 precursor	0.152419	1.38755	0.222	0.111	0.556	0.111	1	0	0	1	0.4	0.6	1	0	0.125	0.312	0.375	0.188	1	0	0.5	0.5	0	0.444	0.556	0	0.176	0.706	0	0.059	0.059	1	0.75	0.25	0.1	0.3	0.3	0.3	0.3	0.7	0.25	0.25	0.083	0.167	0.083	0.167	0.333
lcl|NM_001012513.3_cds_NP_001012531.1_1	GRP	gastrin-releasing peptide isoform 3 preproprotein	0.152571	1.39836	0.222	0.111	0.556	0.111	1	0	0.25	0.75	0.4	0.6	1	0	0.154	0.308	0.462	0.077	1	0	0.5	0.5	0	0.25	0.75	0	0.25	0.6	0	0.05	0.1	1	0.714	0.286	0.1	0.3	0.3	0.3	0.143	0.857	0.3	0.2	0.1	0.2	0.1	0.1	0.417
lcl|NM_001017361.3_cds_NP_001017361.1_1	KHDC3L	KHDC3-like protein	0.160329	1.57419	0.111	0.556	0.056	0.278	0	0	0.714	0.286	0.263	0.737	0.571	0.429	0.133	0.267	0.4	0.2	1	0	0.125	0.75	0.125	0.182	0.818	0	0.4	0.267	0.067	0.067	0.2	1	0.6	0.4	0.25	0.167	0.333	0.25	0.1	0.9	0.053	0.105	0.105	0.211	0.421	0.105	0.071
lcl|NM_001018016.3_cds_NP_001018016.1_1	MUC1	mucin-1 isoform 2 precursor	0.161743	1.55937	0.273	0.409	0.091	0.227	0.333	0.667	0.556	0.444	0.455	0.545	0.545	0.455	0.105	0.263	0.263	0.368	0.4	0.6	0	0.444	0.556	0.375	0.625	0	0.208	0.583	0.042	0	0.167	1	0.4	0.6	0.333	0.333	0.056	0.278	0.25	0.75	0.2	0.1	0.3	0.2	0.1	0.1	0.3
lcl|NM_001018017.3_cds_NP_001018017.1_1	MUC1	mucin-1 isoform 3 precursor	0.161356	1.55193	0.263	0.421	0.105	0.211	0.333	0.667	0.556	0.444	0.455	0.545	0.545	0.455	0.105	0.263	0.263	0.368	0.4	0.6	0	0.444	0.556	0.286	0.714	0	0.208	0.583	0.042	0	0.167	1	0.4	0.6	0.375	0.312	0.062	0.25	0.25	0.75	0.2	0.1	0.3	0.2	0.1	0.1	0.3
lcl|NM_001024603.2_cds_NP_001019774.1_1	C7orf77	uncharacterized protein C7orf77	0.147802	1.29357	0.429	0.143	0	0.429	0.25	0.75	0.5	0.5	0.625	0.375	1	0	0.5	0.167	0	0.333	1	0	0	0.75	0.25	0.429	0.571	0	0.2	0.4	0.1	0	0.3	1	0.4	0.6	0	0	0.333	0.667	0.25	0.75	0.333	0.333	0	0.333	0	0	0.2
lcl|NM_001025290.3_cds_NP_001020461.1_1	DPPA5	developmental pluripotency-associated 5 protein	0.143679	1.37178	0.125	0.625	0	0.25	0	0	0.75	0.25	0.3	0.7	1	0	0.333	0.5	0.167	0	0.5	0.5	0	0.75	0.25	0.444	0.556	0.067	0.467	0.333	0.067	0	0.067	1	0	1	0.125	0.125	0.5	0.25	0	1	0.125	0	0.25	0.25	0.25	0.125	0.167
lcl|NM_001029871.4_cds_NP_001025042.2_1	RSPO4	R-spondin-4 isoform 1 precursor	0.120609	1.15387	0.091	0.545	0.091	0.273	0.652	0.348	1	0	0.143	0.857	0.833	0.167	0.074	0.667	0.222	0.037	0.8	0.2	0	1	0	0.2	0.8	0	0.25	0.6	0.05	0	0.1	1	0.833	0.167	0.188	0.562	0.188	0.062	0.071	0.929	0	0.407	0.074	0.259	0.259	0	0.5
lcl|NM_001031737.3_cds_NP_001026907.2_1	CCDC78	coiled-coil domain-containing protein 78 isoform 1	0.127152	1.19658	0.36	0.4	0.1	0.14	0.8	0.2	0.647	0.353	0.176	0.824	0.714	0.286	0.226	0.323	0.355	0.097	0.7	0.3	0.111	0.667	0.222	0.25	0.75	0.104	0.146	0.667	0.021	0	0.062	1	0.556	0.444	0.36	0.4	0	0.24	0.135	0.865	0.081	0.216	0.135	0.108	0.378	0.081	0.562
lcl|NM_001039111.3_cds_NP_001034200.1_1	TRIM71	E3 ubiquitin-protein ligase TRIM71	0.104215	1.00881	0.134	0.366	0.378	0.122	0.846	0.154	0.727	0.273	0.14	0.86	0.65	0.35	0.069	0.552	0.207	0.172	0.848	0.152	0	0.8	0.2	0.171	0.829	0.062	0.338	0.537	0.037	0	0.025	1	0.786	0.214	0.089	0.375	0.321	0.214	0.061	0.939	0.019	0.075	0.132	0.491	0.226	0.057	0.235
lcl|NM_001039130.1_cds_NP_001034219.1_1	ALOX15B	arachidonate 15-lipoxygenase B isoform a	0.120479	1.1149	0.146	0.521	0.104	0.229	0.636	0.364	0.556	0.444	0.182	0.818	0.844	0.156	0.089	0.489	0.267	0.156	0.824	0.176	0.138	0.793	0.069	0.217	0.783	0.064	0.244	0.564	0.026	0	0.103	1	0.571	0.429	0.275	0.353	0.118	0.255	0.086	0.914	0.062	0.25	0.062	0.281	0.281	0.062	0.293
lcl|NM_001039131.2_cds_NP_001034220.1_1	ALOX15B	arachidonate 15-lipoxygenase B isoform b	0.119492	1.10763	0.13	0.522	0.109	0.239	0.636	0.364	0.583	0.417	0.158	0.842	0.862	0.138	0.095	0.5	0.286	0.119	0.824	0.176	0.16	0.76	0.08	0.227	0.773	0.053	0.237	0.579	0.026	0	0.105	1	0.55	0.45	0.26	0.36	0.12	0.26	0.062	0.938	0	0.276	0.069	0.276	0.31	0.069	0.314
lcl|NM_001039132.3_cds_NP_001034221.1_1	ICAM4	intercellular adhesion molecule 4 isoform 3 precursor	0.161798	1.59282	0.15	0.4	0.35	0.1	0.727	0.273	0.5	0.5	0.333	0.667	0.625	0.375	0.172	0.207	0.31	0.31	0.5	0.5	0.5	0.5	0	0.273	0.727	0.138	0.31	0.345	0.138	0	0.069	1	0.25	0.75	0.069	0.207	0.31	0.414	0.538	0.462	0.037	0.148	0.148	0.333	0.259	0.074	0.458
lcl|NM_001040007.3_cds_NP_001035096.1_1	RSPO4	R-spondin-4 isoform 2 precursor	0.100759	0.977322	0	0.833	0.167	0	0.647	0.353	1	0	0.143	0.857	0.833	0.167	0	0.765	0.235	0	1	0	0	1	0	0.154	0.846	0	0.294	0.588	0	0	0.118	1	1	0	0.182	0.455	0.273	0.091	0.083	0.917	0	0.409	0.045	0.318	0.227	0	0.6
lcl|NM_001042729.2_cds_NP_001036194.1_1	FGR	tyrosine-protein kinase Fgr	0.11875	1.11561	0.205	0.487	0.128	0.179	0.818	0.182	0.633	0.367	0.256	0.744	0.696	0.304	0.047	0.581	0.279	0.093	0.8	0.2	0	0.786	0.214	0.172	0.828	0	0.188	0.646	0.042	0	0.125	1	0.812	0.188	0.233	0.367	0.2	0.2	0.136	0.864	0.148	0.185	0.074	0.185	0.333	0.074	0.29
lcl|NM_001044390.3_cds_NP_001037855.1_1	MUC1	mucin-1 isoform 5 precursor	0.167461	1.59024	0.278	0.389	0.111	0.222	0.5	0.5	0.25	0.75	0.167	0.833	0.444	0.556	0.067	0.267	0.333	0.333	0.25	0.75	0.286	0.429	0.286	0.143	0.857	0	0.222	0.556	0.056	0.056	0.111	1	0.667	0.333	0.412	0.235	0.118	0.235	0	1	0.375	0	0.125	0.25	0.125	0.125	0.32
lcl|NM_001044392.3_cds_NP_001037857.1_1	MUC1	mucin-1 isoform 7 precursor	0.165573	1.54181	0.385	0.308	0	0.308	0.5	0.5	0.5	0.5	0.375	0.625	0.5	0.5	0.1	0.2	0.2	0.5	0.25	0.75	0	0.5	0.5	0.2	0.8	0	0.273	0.545	0.091	0	0.091	1	0.5	0.5	0.214	0.429	0.071	0.286	0.167	0.833	0.286	0	0.143	0.286	0.143	0.143	0.364
lcl|NM_001045.6_cds_NP_001036.1_1	SLC6A4	sodium-dependent serotonin transporter	0.127054	1.20338	0.196	0.391	0.152	0.261	0.778	0.222	0.556	0.444	0.444	0.556	0.651	0.349	0.24	0.24	0.36	0.16	0.714	0.286	0.125	0.643	0.232	0.429	0.571	0.082	0.311	0.393	0.082	0.016	0.115	1	0.545	0.455	0.3	0.3	0.167	0.233	0.278	0.722	0	0.316	0.105	0.211	0.316	0.053	0.268
lcl|NM_001077401.2_cds_NP_001070869.1_1	ACVRL1	serine/threonine-protein kinase receptor R3 precursor	0.12456	1.19111	0.172	0.552	0.103	0.172	0.778	0.222	0.792	0.208	0.103	0.897	0.667	0.333	0.103	0.615	0.205	0.077	0.789	0.211	0	0.8	0.2	0.316	0.684	0.066	0.164	0.623	0.016	0	0.131	1	0.812	0.188	0.179	0.429	0.179	0.214	0.13	0.87	0.114	0.229	0.057	0.2	0.371	0.029	0.294
lcl|NM_001079668.3_cds_NP_001073136.1_1	NKX2-1	homeobox protein Nkx-2.1 isoform 1	0.0971139	0.946071	0.073	0.382	0.509	0.036	1	0	1	0	0.111	0.889	1	0	0.055	0.709	0.182	0.055	1	0	0	1	0	0.267	0.733	0.077	0.154	0.654	0.038	0	0.077	1	1	0	0.167	0.267	0.567	0	0.105	0.895	0	0.227	0.136	0.5	0.136	0	0.415
lcl|NM_001080537.2_cds_NP_001074006.1_1	SNTN	sentan isoform 2	0.148858	1.41552	0.273	0.273	0	0.455	0.667	0.333	0.3	0.7	0.7	0.3	0.6	0.4	0.4	0.2	0	0.4	1	0	0.2	0.3	0.5	0.8	0.2	0.118	0.118	0.412	0.176	0.059	0.118	1	0	1	0.333	0.333	0	0.333	0.833	0.167	0.286	0.571	0	0	0.143	0	0.071
lcl|NM_001083924.2_cds_NP_001077393.1_1	C1orf116	specifically androgen-regulated gene protein isoform 2	0.144715	1.33329	0.211	0.263	0	0.526	0	1	0.455	0.545	0.222	0.778	0.75	0.25	0.292	0.292	0.25	0.167	0.833	0.167	0	0.667	0.333	0.241	0.759	0.081	0.108	0.595	0.054	0.054	0.108	1	0.5	0.5	0.34	0.298	0.064	0.298	0.286	0.714	0.238	0.143	0.095	0.238	0.143	0.143	0.289
lcl|NM_001089.3_cds_NP_001080.2_1	ABCA3	ATP-binding cassette sub-family A member 3	0.0731303	0.701999	0.132	0.639	0.111	0.118	0.821	0.179	0.853	0.147	0.228	0.772	0.817	0.183	0.153	0.432	0.324	0.09	0.857	0.143	0.012	0.852	0.136	0.237	0.763	0.004	0.279	0.602	0.066	0.004	0.044	1	0.841	0.159	0.167	0.41	0.205	0.218	0.075	0.925	0.096	0.277	0.053	0.202	0.33	0.043	0.325
lcl|NM_001093770.3_cds_NP_001087239.2_1	SFTPA1	pulmonary surfactant-associated protein A1 isoform 2 precursor	0.147529	1.35396	0.3	0.5	0.05	0.15	0.4	0.6	0.583	0.417	0.167	0.833	0.667	0.333	0.35	0.275	0.2	0.175	0.5	0.5	0.1	0.6	0.3	0.286	0.714	0.056	0.333	0.5	0.056	0	0.056	1	0.5	0.5	0.333	0.167	0	0.5	0.222	0.778	0.267	0.4	0.133	0.133	0.067	0	0.333
lcl|NM_001098514.2_cds_NP_001091984.2_1	C16orf89	UPF0764 protein C16orf89 isoform 2 precursor	0.126994	1.20805	0.231	0.538	0.038	0.192	0.9	0.1	0.625	0.375	0.44	0.56	0.812	0.188	0.208	0.333	0.417	0.042	0.714	0.286	0	0.75	0.25	0.385	0.615	0.074	0.278	0.574	0	0.037	0.037	1	1	0	0.4	0.32	0.12	0.16	0.19	0.81	0.381	0.238	0.095	0.143	0.143	0	0.3
lcl|NM_001098835.2_cds_NP_001092305.1_1	MS4A15	membrane-spanning 4-domains subfamily A member 15 isoform 1	0.139498	1.30716	0.241	0.586	0.103	0.069	1	0	0.667	0.333	0	1	0.706	0.294	0.273	0.455	0.227	0.045	0.8	0.2	0	0.765	0.235	0.5	0.5	0.048	0.333	0.476	0.048	0	0.095	1	0.778	0.222	0.304	0.304	0.174	0.217	0.375	0.625	0	0.429	0	0.286	0.286	0	0.438
lcl|NM_001099434.1_cds_NP_001092904.1_1	DCDC2B	doublecortin domain-containing protein 2B	0.143471	1.32399	0.222	0.389	0.028	0.361	0.714	0.286	0.615	0.385	0.368	0.632	0.818	0.182	0.2	0.233	0.433	0.133	0.636	0.364	0.286	0.286	0.429	0.059	0.941	0.057	0.229	0.486	0.029	0.029	0.171	1	0.6	0.4	0.417	0.417	0	0.167	0.19	0.81	0.227	0.364	0.136	0.136	0.091	0.045	0.208
lcl|NM_001099640.2_cds_NP_001093110.1_1	TMEM100	transmembrane protein 100	0.166459	1.56106	0.125	0.312	0.125	0.438	1	0	0	0	0.25	0.75	0.333	0.667	0.286	0.286	0.286	0.143	0.5	0.5	0	0.818	0.182	0.25	0.75	0.083	0.167	0.333	0.083	0.083	0.25	1	0	1	0.2	0.6	0	0.2	0.5	0.5	0.5	0.167	0	0.167	0.167	0	0.267
lcl|NM_001099772.2_cds_NP_001093242.1_1	CYP4B1	cytochrome P450 4B1 isoform a	0.122333	1.09678	0.172	0.517	0.034	0.276	0.875	0.125	0.676	0.324	0.182	0.818	0.583	0.417	0.152	0.394	0.333	0.121	0.5	0.5	0	0.8	0.2	0.259	0.741	0.031	0.281	0.5	0.078	0.016	0.094	1	0.625	0.375	0.172	0.414	0.034	0.379	0	1	0.091	0.182	0	0.333	0.303	0.091	0.324
lcl|NM_001100917.2_cds_NP_001094387.1_1	TSPAN19	putative tetraspanin-19	0.127298	1.23092	0.6	0.1	0	0.3	0.125	0.875	0.25	0.75	0.5	0.5	0.438	0.562	0.714	0.071	0	0.214	0.4	0.6	0.269	0.269	0.462	0.529	0.471	0.097	0.097	0.065	0.226	0.387	0.129	1	0.238	0.762	0.5	0	0	0.5	0.444	0.556	1	0	0	0	0	0	0
lcl|NM_001111035.3_cds_NP_001104505.1_1	ACP5	tartrate-resistant acid phosphatase type 5 precursor	0.127141	1.15647	0.071	0.679	0.107	0.143	0.667	0.333	0.789	0.211	0.167	0.833	0.647	0.353	0.087	0.391	0.304	0.217	0.909	0.091	0.083	0.75	0.167	0.2	0.8	0.143	0.114	0.629	0.057	0	0.057	1	0.308	0.692	0.176	0.529	0.059	0.235	0.214	0.786	0	0.3	0.1	0.4	0.2	0	0.15
lcl|NM_001114735.2_cds_NP_001108207.1_1	BCL2A1	bcl-2-related protein A1 isoform 2	0.158887	1.55431	0.125	0.375	0.25	0.25	0.667	0.333	0.714	0.286	0.636	0.364	0.375	0.625	0.5	0.2	0.1	0.2	1	0	0.333	0.167	0.5	0.417	0.583	0.333	0.083	0.333	0.083	0	0.167	1	0.4	0.6	0.4	0	0.2	0.4	0.6	0.4	0.429	0.429	0.143	0	0	0	0.125
lcl|NM_001114938.3_cds_NP_001108410.2_1	CCDC17	coiled-coil domain-containing protein 17 isoform 1	0.123915	1.183	0.281	0.297	0.203	0.219	0.286	0.714	0.455	0.545	0.295	0.705	0.733	0.267	0.2	0.38	0.34	0.08	0.75	0.25	0.154	0.308	0.538	0	1	0.148	0.148	0.395	0.148	0.025	0.136	1	0.625	0.375	0.333	0.362	0.116	0.188	0.233	0.767	0.117	0.2	0.083	0.217	0.35	0.033	0.239
lcl|NM_001127628.2_cds_NP_001121100.1_1	FBP1	fructose-1,6-bisphosphatase 1	0.145272	1.41427	0.1	0.5	0.167	0.233	0.571	0.429	0.583	0.417	0.235	0.765	0.545	0.455	0.222	0.407	0.222	0.148	0.8	0.2	0.176	0.529	0.294	0.296	0.704	0	0.2	0.5	0.133	0.067	0.1	1	0.846	0.154	0.125	0.5	0.188	0.188	0.286	0.714	0.154	0.385	0	0.308	0.154	0	0.1
lcl|NM_001130046.2_cds_NP_001123518.1_1	CCL20	C-C motif chemokine 20 isoform 2 precursor	0.130847	1.2681	0.333	0.167	0	0.5	0.571	0.429	1	0	1	0	0.25	0.75	0.25	0.75	0	0	0.667	0.333	0	0.5	0.5	0.6	0.4	0.071	0.357	0.214	0.143	0	0.214	1	0.4	0.6	0.5	0	0	0.5	0	1	0	0	0	0	0.333	0.667	0.167
lcl|NM_001134.3_cds_NP_001125.1_1	AFP	alpha-fetoprotein isoform 1 precursor	0.129363	1.2353	0.42	0.22	0.06	0.3	0.594	0.406	0.348	0.652	0.678	0.322	0.469	0.531	0.5	0.192	0.154	0.154	0.188	0.812	0.324	0.235	0.441	0.667	0.333	0.15	0.067	0.283	0.15	0.167	0.183	1	0.5	0.5	0.381	0.19	0	0.429	0.575	0.425	0.545	0.227	0.091	0.045	0	0.091	0.237
lcl|NM_001134222.2_cds_NP_001127694.1_1	IRX2	iroquois-class homeodomain protein IRX-2	0.0880464	0.868392	0.043	0.486	0.429	0.043	1	0	0.885	0.115	0.1	0.9	1	0	0.021	0.75	0.188	0.042	1	0	0	1	0	0.083	0.917	0.054	0.297	0.514	0.054	0	0.081	1	1	0	0.058	0.462	0.462	0.019	0	1	0.111	0	0	0.556	0.333	0	0.311
lcl|NM_001135146.2_cds_NP_001128618.1_1	SLC39A8	zinc transporter ZIP8 isoform a precursor	0.140951	1.38018	0.302	0.279	0.163	0.256	0.364	0.636	0.154	0.846	0.391	0.609	0.459	0.541	0.419	0.209	0.233	0.14	0.538	0.462	0.207	0.276	0.517	0.556	0.444	0.145	0.194	0.242	0.113	0.113	0.194	1	0.238	0.762	0.476	0.19	0.095	0.238	0.375	0.625	0.5	0	0.125	0.25	0.125	0	0.167
lcl|NM_001135147.1_cds_NP_001128619.1_1	SLC39A8	zinc transporter ZIP8 isoform b precursor	0.14686	1.43854	0.31	0.262	0.167	0.262	0.364	0.636	0.214	0.786	0.35	0.65	0.394	0.606	0.359	0.231	0.256	0.154	0.5	0.5	0.276	0.31	0.414	0.579	0.421	0.133	0.183	0.25	0.15	0.117	0.167	1	0.25	0.75	0.476	0.19	0.095	0.238	0.438	0.562	0.375	0.125	0.125	0.25	0.125	0	0.161
lcl|NM_001135300.1_cds_NP_001128772.1_1	IL1RL1	interleukin-1 receptor-like 1 precursor	0.146011	1.41786	0.261	0.217	0.13	0.391	0	1	0.385	0.615	0.667	0.333	0.357	0.643	0.353	0.294	0.176	0.176	0.833	0.167	0.167	0.222	0.611	0.526	0.474	0.133	0.1	0.233	0.2	0.133	0.2	1	0.05	0.95	0.417	0.167	0	0.417	0.667	0.333	0.6	0.333	0	0	0	0.067	0.048
lcl|NM_001135685.2_cds_NP_001129157.1_1	LTK	leukocyte tyrosine kinase receptor isoform 3 precursor	0.109114	1.062	0.125	0.518	0.196	0.161	0.708	0.292	0.615	0.385	0.244	0.756	0.7	0.3	0.156	0.367	0.389	0.089	0.824	0.176	0.095	0.619	0.286	0.357	0.643	0.023	0.261	0.602	0.034	0	0.08	1	0.733	0.267	0.226	0.323	0.194	0.258	0.156	0.844	0.104	0.188	0.125	0.229	0.333	0.021	0.328
lcl|NM_001136.5_cds_NP_001127.1_1	AGER	advanced glycosylation end product-specific receptor isoform 1 precursor	0.135756	1.24952	0.258	0.484	0	0.258	0.167	0.833	0.286	0.714	0.361	0.639	1	0	0.367	0.184	0.347	0.102	0.833	0.167	0.062	0.625	0.312	0.133	0.867	0.054	0.162	0.514	0.135	0	0.135	1	0.6	0.4	0.214	0.429	0.024	0.333	0.263	0.737	0.043	0.174	0.13	0.087	0.304	0.261	0.357
lcl|NM_001136536.5_cds_NP_001130008.2_1	DTHD1	death domain-containing protein 1 isoform 2	0.12845	1.23881	0.318	0.318	0	0.364	0.4	0.6	0.321	0.679	0.639	0.361	0.375	0.625	0.444	0.222	0.148	0.185	0.421	0.579	0.405	0.189	0.405	0.627	0.373	0.053	0.2	0.147	0.227	0.187	0.187	1	0.519	0.481	0.553	0.053	0	0.395	0.5	0.5	0.379	0.207	0.103	0.103	0.069	0.138	0.161
lcl|NM_001140.5_cds_NP_001131.3_1	ALOX15	arachidonate 15-lipoxygenase	0.119898	1.16834	0.087	0.5	0.087	0.326	0.538	0.462	0.694	0.306	0.364	0.636	0.692	0.308	0.204	0.367	0.347	0.082	0.765	0.235	0.115	0.577	0.308	0.281	0.719	0.068	0.182	0.568	0.08	0.034	0.068	1	0.688	0.312	0.146	0.366	0.098	0.39	0.121	0.879	0.075	0.175	0.125	0.275	0.35	0	0.219
lcl|NM_001141.3_cds_NP_001132.2_1	ALOX15B	arachidonate 15-lipoxygenase B isoform d	0.118231	1.09345	0.143	0.531	0.102	0.224	0.636	0.364	0.571	0.429	0.178	0.822	0.844	0.156	0.087	0.478	0.283	0.152	0.842	0.158	0.125	0.812	0.062	0.217	0.783	0.06	0.238	0.571	0.036	0	0.095	1	0.591	0.409	0.283	0.34	0.132	0.245	0.083	0.917	0.057	0.257	0.086	0.257	0.286	0.057	0.293
lcl|NM_001142782.2_cds_NP_001136254.1_1	MAGI3	membrane-associated guanylate kinase, WW and PDZ domain-containing protein 3 isoform 1	0.088994	0.858465	0.375	0.264	0.042	0.319	0.438	0.562	0.314	0.686	0.566	0.434	0.417	0.583	0.375	0.227	0.203	0.195	0.459	0.541	0.195	0.273	0.532	0.654	0.346	0.123	0.16	0.226	0.189	0.132	0.17	1	0.343	0.657	0.389	0.212	0.035	0.363	0.292	0.708	0.36	0.213	0.133	0.093	0.133	0.067	0.197
lcl|NM_001142807.4_cds_NP_001136279.1_1	ACOXL	acyl-coenzyme A oxidase-like protein isoform 1	0.133726	1.28771	0.232	0.429	0.107	0.232	0.5	0.5	0.462	0.538	0.419	0.581	0.321	0.679	0.378	0.081	0.324	0.216	0.625	0.375	0.269	0.385	0.346	0.265	0.735	0.031	0.169	0.492	0.046	0.092	0.169	1	0.579	0.421	0.292	0.25	0.167	0.292	0.222	0.778	0.2	0.25	0.05	0.125	0.325	0.05	0.367
lcl|NM_001144033.1_cds_NP_001137505.1_1	STOML3	stomatin-like protein 3 isoform 2	0.167344	1.59795	0.154	0.385	0.038	0.423	0.75	0.25	0.3	0.7	0.438	0.562	0.429	0.571	0.267	0.267	0.2	0.267	0.333	0.667	0.174	0.565	0.261	0.429	0.571	0.03	0.121	0.424	0.152	0.091	0.182	1	0.417	0.583	0.4	0.4	0	0.2	0.333	0.667	0.353	0	0.176	0.118	0.235	0.118	0.167
lcl|NM_001144960.3_cds_NP_001138432.1_1	ANKUB1	protein ANKUB1 isoform 1	0.136876	1.31048	0.429	0.238	0.048	0.286	0.467	0.533	0.455	0.545	0.692	0.308	0.417	0.583	0.44	0.2	0.16	0.2	0.4	0.6	0.208	0.167	0.625	0.64	0.36	0.066	0.246	0.295	0.18	0.131	0.082	1	0.583	0.417	0.423	0.308	0.077	0.192	0.625	0.375	0.286	0.333	0.19	0.095	0.095	0	0.191
lcl|NM_001145457.3_cds_NP_001138929.2_1	NCR1	natural cytotoxicity triggering receptor 1 isoform b precursor	0.15911	1.51173	0.176	0.588	0.059	0.176	0.571	0.429	0.818	0.182	0.421	0.579	0.615	0.385	0.368	0.316	0.316	0	0.5	0.5	0	0.75	0.25	0.364	0.636	0.086	0.314	0.371	0.143	0.057	0.029	1	0.778	0.222	0.2	0.4	0.1	0.3	0.214	0.786	0.316	0.263	0.105	0.105	0.158	0.053	0.429
lcl|NM_001145458.3_cds_NP_001138930.2_1	NCR1	natural cytotoxicity triggering receptor 1 isoform c precursor	0.157556	1.49943	0.176	0.588	0.059	0.176	0.571	0.429	0.8	0.2	0.444	0.556	0.615	0.385	0.353	0.294	0.353	0	0.5	0.5	0	0.75	0.25	0.3	0.7	0.094	0.312	0.406	0.125	0.031	0.031	1	0.778	0.222	0.2	0.4	0.1	0.3	0.231	0.769	0.316	0.263	0.105	0.105	0.158	0.053	0.429
lcl|NM_001145648.3_cds_NP_001139120.1_1	RASGRF1	ras-specific guanine nucleotide-releasing factor 1 isoform 3	0.0925351	0.888129	0.167	0.59	0.103	0.141	0.619	0.381	0.672	0.328	0.267	0.733	0.633	0.367	0.178	0.467	0.267	0.089	0.677	0.323	0.096	0.723	0.181	0.287	0.713	0.03	0.256	0.571	0.038	0.045	0.06	1	0.655	0.345	0.218	0.418	0.164	0.2	0.245	0.755	0.113	0.197	0.056	0.352	0.239	0.042	0.283
lcl|NM_001145734.2_cds_NP_001139206.2_1	CDC20B	cell division cycle protein 20 homolog B isoform 2	0.145098	1.40353	0.276	0.241	0.103	0.379	0.5	0.5	0.318	0.682	0.44	0.56	0.091	0.909	0.273	0.242	0.273	0.212	0.467	0.533	0.35	0.3	0.35	0.516	0.484	0.089	0.2	0.422	0.133	0.067	0.089	1	0.421	0.579	0.235	0.294	0.176	0.294	0.458	0.542	0.25	0.292	0.042	0.167	0.167	0.083	0.13
lcl|NM_001164115.2_cds_NP_001157587.1_1	CASS4	cas scaffolding protein family member 4 isoform c	0.138234	1.33091	0.2	0.433	0.233	0.133	0.667	0.333	1	0	0.25	0.75	0.625	0.375	0.211	0.421	0.316	0.053	0.778	0.222	0.143	0.786	0.071	0.188	0.812	0.025	0.375	0.45	0.075	0.05	0.025	1	0.6	0.4	0.171	0.415	0.049	0.366	0.304	0.696	0.25	0.3	0	0.2	0.2	0.05	0.577
lcl|NM_001164436.2_cds_NP_001157908.1_1	TMEM212	transmembrane protein 212	0.163304	1.52811	0.278	0.222	0	0.5	0.429	0.571	1	0	0.6	0.4	0.429	0.571	0.333	0.267	0.333	0.067	0.75	0.25	0.154	0.385	0.462	0.5	0.5	0.143	0.179	0.25	0.25	0.036	0.143	1	0.5	0.5	0.571	0	0	0.429	0.4	0.6	0.4	0.2	0.2	0	0.2	0	0.167
lcl|NM_001167911.2_cds_NP_001161383.1_1	VEPH1	ventricular zone-expressed PH domain-containing protein homolog 1 isoform 2	0.110461	1.05462	0.438	0.271	0	0.292	0.714	0.286	0.619	0.381	0.697	0.303	0.562	0.438	0.344	0.281	0.219	0.156	0.286	0.714	0.237	0.39	0.373	0.516	0.484	0.071	0.262	0.321	0.119	0.06	0.167	1	0.486	0.514	0.387	0.161	0.032	0.419	0.452	0.548	0.5	0.263	0.079	0.105	0.053	0	0.25
lcl|NM_001167912.2_cds_NP_001161384.1_1	VEPH1	ventricular zone-expressed PH domain-containing protein homolog 1 isoform 1	0.108244	1.03061	0.423	0.269	0	0.308	0.714	0.286	0.619	0.381	0.686	0.314	0.528	0.472	0.324	0.265	0.235	0.176	0.304	0.696	0.233	0.383	0.383	0.5	0.5	0.068	0.261	0.341	0.114	0.057	0.159	1	0.486	0.514	0.382	0.176	0.029	0.412	0.426	0.574	0.513	0.256	0.077	0.103	0.051	0	0.258
lcl|NM_001167915.2_cds_NP_001161387.1_1	VEPH1	ventricular zone-expressed PH domain-containing protein homolog 1 isoform 3	0.155617	1.49414	0.588	0.176	0	0.235	0.6	0.4	0.538	0.462	0.714	0.286	0.5	0.5	0.111	0.111	0.556	0.222	0.333	0.667	0.167	0.389	0.444	0.417	0.583	0	0.192	0.269	0.115	0.192	0.231	1	0.5	0.5	0.167	0.5	0	0.333	0.714	0.286	0.667	0.083	0.25	0	0	0	0.263
lcl|NM_001168235.2_cds_NP_001161707.1_1	FREM3	FRAS1-related extracellular matrix protein 3 precursor	0.0678737	0.650787	0.181	0.4	0.124	0.295	0.625	0.375	0.58	0.42	0.463	0.537	0.656	0.344	0.27	0.291	0.27	0.17	0.6	0.4	0.14	0.455	0.405	0.469	0.531	0.086	0.209	0.373	0.164	0.05	0.118	1	0.5	0.5	0.308	0.323	0.075	0.293	0.336	0.664	0.252	0.233	0.078	0.194	0.165	0.078	0.258
lcl|NM_001170331.2_cds_NP_001163802.1_1	LANCL3	lanC-like protein 3 isoform 2	0.133458	1.32462	0.062	0.479	0.25	0.208	0.6	0.4	0.846	0.154	0.393	0.607	0.7	0.3	0.132	0.5	0.316	0.053	0.5	0.5	0.133	0.4	0.467	0.316	0.684	0.019	0.264	0.472	0.132	0.019	0.094	1	0.5	0.5	0.333	0.278	0.278	0.111	0.143	0.857	0.048	0.095	0.095	0.429	0.333	0	0.25
lcl|NM_001170402.1_cds_NP_001163873.1_1	CDC20B	cell division cycle protein 20 homolog B isoform 3	0.142237	1.3693	0.25	0.281	0.094	0.375	0.462	0.538	0.28	0.72	0.44	0.56	0.091	0.909	0.333	0.205	0.282	0.179	0.5	0.5	0.333	0.333	0.333	0.485	0.515	0.083	0.188	0.396	0.146	0.083	0.104	1	0.429	0.571	0.263	0.316	0.158	0.263	0.407	0.593	0.24	0.28	0.04	0.2	0.16	0.08	0.155
lcl|NM_001170700.3_cds_NP_001164171.2_1	DTHD1	death domain-containing protein 1 isoform 1	0.108103	1.03386	0.389	0.278	0	0.333	0.409	0.591	0.317	0.683	0.643	0.357	0.407	0.593	0.318	0.273	0.205	0.205	0.414	0.586	0.475	0.153	0.373	0.614	0.386	0.07	0.17	0.2	0.22	0.17	0.17	1	0.417	0.583	0.558	0.093	0	0.349	0.435	0.565	0.429	0.171	0.086	0.086	0.057	0.171	0.154
lcl|NM_001172632.1_cds_NP_001166103.1_1	OLR1	oxidized low-density lipoprotein receptor 1 isoform 2	0.153776	1.43421	0.286	0.143	0.071	0.5	0.667	0.333	0.429	0.571	0.562	0.438	0.429	0.571	0.6	0.1	0.2	0.1	0.75	0.25	0.167	0.333	0.5	0.5	0.5	0.222	0.111	0.333	0.259	0.074	0	1	0.25	0.75	0.5	0.333	0	0.167	0.412	0.588	0.25	0	0	0	0.75	0	0.077
lcl|NM_001172633.1_cds_NP_001166104.1_1	OLR1	oxidized low-density lipoprotein receptor 1 isoform 3	0.151225	1.41324	0.231	0.154	0.077	0.538	0.5	0.5	0.5	0.5	0.588	0.412	0	1	0.5	0.25	0.125	0.125	0.75	0.25	0.143	0.429	0.429	0.444	0.556	0.185	0.111	0.333	0.185	0.074	0.111	1	0.4	0.6	0.25	0	0.25	0.5	0.529	0.471	0.333	0	0	0	0.667	0	0.133
lcl|NM_001174051.3_cds_NP_001167522.1_1	CACNA2D2	voltage-dependent calcium channel subunit alpha-2/delta-2 isoform c precursor	0.0938667	0.879516	0.157	0.542	0.096	0.205	0.714	0.286	0.657	0.343	0.129	0.871	0.755	0.245	0.13	0.623	0.159	0.087	0.9	0.1	0.049	0.732	0.22	0.151	0.849	0.074	0.197	0.598	0.057	0.016	0.057	1	0.783	0.217	0.114	0.414	0.257	0.214	0.102	0.898	0.123	0.215	0.062	0.277	0.246	0.077	0.387
lcl|NM_001177355.3_cds_NP_001170826.1_1	MSLN	mesothelin isoform 1 preproprotein	0.107476	1.03185	0.055	0.473	0.2	0.273	0.583	0.417	0.824	0.176	0.194	0.806	0.889	0.111	0.227	0.364	0.341	0.068	0.833	0.167	0.059	0.824	0.118	0.182	0.818	0.098	0.235	0.549	0.039	0	0.078	1	0.667	0.333	0.135	0.5	0.154	0.212	0.125	0.875	0	0.143	0.048	0.286	0.476	0.048	0.349
lcl|NM_001177520.3_cds_NP_001170991.1_1	ALPL	alkaline phosphatase, tissue-nonspecific isozyme isoform 3	0.128555	1.1998	0.119	0.595	0.143	0.143	0.333	0.667	0.96	0.04	0.217	0.783	0.833	0.167	0.077	0.513	0.282	0.128	0.75	0.25	0	0.786	0.214	0.368	0.632	0.054	0.216	0.568	0.054	0	0.108	1	0.727	0.273	0.091	0.636	0.091	0.182	0	1	0.25	0.2	0.05	0.15	0.25	0.1	0.303
lcl|NM_001177998.2_cds_NP_001171469.2_1	SLC34A2	sodium-dependent phosphate transport protein 2B isoform b	0.115734	1.12083	0.174	0.543	0.087	0.196	0.862	0.138	0.292	0.708	0.25	0.75	0.737	0.263	0.244	0.341	0.317	0.098	0.5	0.5	0.105	0.596	0.298	0.342	0.658	0.012	0.265	0.41	0.096	0.024	0.193	1	0.821	0.179	0.081	0.486	0.189	0.243	0.125	0.875	0.238	0.095	0.048	0.476	0.143	0	0.28
lcl|NM_001178147.2_cds_NP_001171618.1_1	CSF3	granulocyte colony-stimulating factor isoform d precursor	0.136838	1.27387	0.19	0.667	0.048	0.095	1	0	0.75	0.25	0.5	0.5	0.833	0.167	0.231	0.385	0.231	0.154	0.5	0.5	0	1	0	0	1	0.032	0.194	0.581	0.065	0.032	0.097	1	0	0	0	0.636	0.091	0.273	0.111	0.889	0	0.2	0	0.6	0.2	0	0.5
lcl|NM_001190182.2_cds_NP_001177111.1_1	CCDC17	coiled-coil domain-containing protein 17 isoform 2	0.125759	1.19888	0.281	0.297	0.203	0.219	0.286	0.714	0.455	0.545	0.295	0.705	0.733	0.267	0.2	0.38	0.34	0.08	0.75	0.25	0.154	0.308	0.538	0	1	0.128	0.154	0.397	0.154	0.026	0.141	1	0.625	0.375	0.333	0.362	0.116	0.188	0.244	0.756	0.119	0.203	0.085	0.22	0.339	0.034	0.244
lcl|NM_001190789.1_cds_NP_001177718.1_1	NCF2	neutrophil cytosol factor 2 isoform 3	0.130654	1.21195	0.25	0.393	0.036	0.321	0.75	0.25	0.609	0.391	0.524	0.476	0.5	0.5	0.083	0.292	0.583	0.042	1	0	0.125	0.5	0.375	0.378	0.622	0.024	0.214	0.476	0.143	0.024	0.119	1	0.688	0.312	0.273	0.364	0.061	0.303	0.25	0.75	0.25	0.062	0.188	0	0.438	0.062	0.346
lcl|NM_001190794.1_cds_NP_001177723.1_1	NCF2	neutrophil cytosol factor 2 isoform 2	0.129468	1.20394	0.226	0.387	0.065	0.323	0.75	0.25	0.583	0.417	0.5	0.5	0.474	0.526	0.077	0.346	0.538	0.038	1	0	0.118	0.529	0.353	0.326	0.674	0.065	0.196	0.478	0.13	0.022	0.109	1	0.647	0.353	0.306	0.333	0.056	0.306	0.258	0.742	0.278	0.056	0.222	0	0.389	0.056	0.346
lcl|NM_001195037.2_cds_NP_001181966.1_1	ECT2L	epithelial cell-transforming sequence 2 oncogene-like	0.112672	1.09036	0.367	0.224	0.061	0.347	0.647	0.353	0.395	0.605	0.651	0.349	0.562	0.438	0.457	0.171	0.171	0.2	0.409	0.591	0.259	0.241	0.5	0.483	0.517	0.112	0.14	0.29	0.14	0.215	0.103	1	0.364	0.636	0.364	0.303	0.03	0.303	0.405	0.595	0.429	0.268	0.125	0.054	0.071	0.054	0.25
lcl|NM_001195755.2_cds_NP_001182684.1_1	FFAR4	free fatty acid receptor 4 isoform GPR120-S	0.130737	1.27033	0.125	0.438	0.344	0.094	1	0	0.9	0.1	0.3	0.7	0.792	0.208	0.2	0.667	0.067	0.067	1	0	0	0.655	0.345	0.333	0.667	0.019	0.34	0.528	0	0.038	0.075	1	0.7	0.3	0.125	0.438	0.125	0.312	0.3	0.7	0.038	0.115	0.115	0.423	0.308	0	0.308
lcl|NM_001199.4_cds_NP_001190.1_1	BMP1	bone morphogenetic protein 1 isoform 1 precursor	0.1026	0.960334	0.083	0.472	0.167	0.278	0.593	0.407	0.814	0.186	0.136	0.864	0.789	0.211	0.131	0.459	0.328	0.082	0.889	0.111	0	0.677	0.323	0.268	0.732	0	0.362	0.574	0.043	0	0.021	1	0.885	0.115	0.174	0.543	0.087	0.196	0.148	0.852	0.082	0.131	0.082	0.377	0.246	0.082	0.386
lcl|NM_001199219.2_cds_NP_001186148.1_1	INMT	indolethylamine N-methyltransferase isoform 2	0.136029	1.25227	0.042	0.542	0.083	0.333	0.455	0.545	0.6	0.4	0.238	0.762	0.636	0.364	0.05	0.45	0.3	0.2	1	0	0	0.333	0.667	0.118	0.882	0.03	0.273	0.485	0.121	0	0.091	1	0.75	0.25	0.067	0.333	0.333	0.267	0.429	0.571	0	0.1	0.1	0.3	0.4	0.1	0.357
lcl|NM_001201.4_cds_NP_001192.3_1	BMP3	bone morphogenetic protein 3 preproprotein	0.142809	1.37995	0.281	0.344	0.125	0.25	0.75	0.25	0.312	0.688	0.467	0.533	0.5	0.5	0.429	0.25	0.214	0.107	0.4	0.6	0.091	0.318	0.591	0.351	0.649	0.044	0.222	0.4	0.156	0.067	0.111	1	0.471	0.529	0.273	0.152	0.152	0.424	0.217	0.783	0.286	0.257	0.029	0.2	0.229	0	0.209
lcl|NM_001204285.2_cds_NP_001191214.1_1	MUC1	mucin-1 isoform 9 precursor	0.131089	1.25138	0.133	0.644	0.044	0.178	0.333	0.667	0.471	0.529	0.5	0.5	0.562	0.438	0.118	0.382	0.176	0.324	0.667	0.333	0	0.364	0.636	0.2	0.8	0	0.235	0.529	0.059	0	0.176	1	0.5	0.5	0.364	0.25	0.205	0.182	0.176	0.824	0.143	0.357	0.214	0.143	0.071	0.071	0.284
lcl|NM_001204286.1_cds_NP_001191215.1_1	MUC1	mucin-1 isoform 10 precursor	0.13094	1.25292	0.146	0.625	0.042	0.188	0.333	0.667	0.471	0.529	0.5	0.5	0.562	0.438	0.118	0.382	0.176	0.324	0.667	0.333	0	0.364	0.636	0.273	0.727	0	0.235	0.529	0.059	0	0.176	1	0.5	0.5	0.348	0.261	0.196	0.196	0.176	0.824	0.143	0.357	0.214	0.143	0.071	0.071	0.284
lcl|NM_001204288.2_cds_NP_001191217.1_1	MUC1	mucin-1 isoform 12 precursor	0.165987	1.62755	0.222	0.278	0.056	0.444	0.333	0.667	0.8	0.2	0.545	0.455	0.625	0.375	0.2	0.25	0.1	0.45	0.375	0.625	0	0.4	0.6	0.571	0.429	0.208	0.125	0.458	0.125	0	0.083	1	0.167	0.833	0.312	0.312	0.25	0.125	0.333	0.667	0.222	0.222	0.333	0.111	0.111	0	0.208
lcl|NM_001204291.1_cds_NP_001191220.1_1	MUC1	mucin-1 isoform 15 precursor	0.167648	1.62167	0.273	0.409	0.091	0.227	0.333	0.667	0.5	0.5	0.375	0.625	0.6	0.4	0.105	0.263	0.263	0.368	0.4	0.6	0	0.5	0.5	0.375	0.625	0	0.227	0.545	0.045	0	0.182	1	0.444	0.556	0.353	0.294	0.059	0.294	0.2	0.8	0.111	0.111	0.333	0.222	0.111	0.111	0.308
lcl|NM_001204292.1_cds_NP_001191221.1_1	MUC1	mucin-1 isoform 16 precursor	0.162217	1.56491	0.304	0.391	0.087	0.217	0.5	0.5	0.5	0.5	0.333	0.667	0.625	0.375	0.125	0.25	0.25	0.375	0.4	0.6	0	0.714	0.286	0.375	0.625	0	0.2	0.6	0.05	0	0.15	1	0.5	0.5	0.368	0.263	0.105	0.263	0.125	0.875	0.222	0	0.333	0.222	0.111	0.111	0.346
lcl|NM_001204293.2_cds_NP_001191222.1_1	MUC1	mucin-1 isoform 17 precursor	0.167072	1.62731	0.3	0.3	0.1	0.3	0	1	0.8	0.2	0.545	0.455	0.583	0.417	0.286	0.214	0.143	0.357	0.667	0.333	0	0.333	0.667	0.5	0.5	0.174	0.174	0.435	0.087	0	0.13	1	0.286	0.714	0.357	0.286	0.286	0.071	0.3	0.7	0.286	0.143	0.429	0	0.143	0	0.192
lcl|NM_001204294.2_cds_NP_001191223.1_1	MUC1	mucin-1 isoform 18 precursor	0.163202	1.56952	0.3	0.4	0.1	0.2	0.5	0.5	0.5	0.5	0.333	0.667	0.625	0.375	0.125	0.25	0.25	0.375	0.4	0.6	0	0.714	0.286	0.286	0.714	0	0.2	0.6	0.05	0	0.15	1	0.5	0.5	0.412	0.235	0.118	0.235	0.125	0.875	0.222	0	0.333	0.222	0.111	0.111	0.346
lcl|NM_001204295.1_cds_NP_001191224.1_1	MUC1	mucin-1 isoform 19 precursor	0.165017	1.53776	0.278	0.333	0.111	0.278	0.333	0.667	0.5	0.5	0.375	0.625	0.5	0.5	0.071	0.286	0.286	0.357	0.25	0.75	0	0.4	0.6	0.2	0.8	0	0.222	0.611	0.056	0	0.111	1	0.5	0.5	0.267	0.4	0.067	0.267	0.167	0.833	0.286	0	0.143	0.286	0.143	0.143	0.348
lcl|NM_001206528.2_cds_NP_001193457.1_1	CRTAC1	cartilage acidic protein 1 isoform B precursor	0.121453	1.15043	0.075	0.604	0.094	0.226	0.692	0.308	0.735	0.265	0.182	0.818	0.7	0.3	0.156	0.422	0.312	0.109	0.545	0.455	0	0.846	0.154	0.118	0.882	0.019	0.308	0.423	0.135	0.058	0.058	1	0.605	0.395	0.147	0.5	0.088	0.265	0.188	0.812	0.091	0.091	0.091	0.25	0.409	0.068	0.286
lcl|NM_001206929.1_cds_NP_001193858.1_1	AGER	advanced glycosylation end product-specific receptor isoform 2 precursor	0.135849	1.25212	0.29	0.484	0	0.226	0.143	0.857	0.286	0.714	0.4	0.6	1	0	0.367	0.184	0.347	0.102	0.833	0.167	0.062	0.625	0.312	0.188	0.812	0.054	0.162	0.514	0.135	0	0.135	1	0.6	0.4	0.209	0.442	0.023	0.326	0.25	0.75	0.111	0.185	0.111	0.074	0.296	0.222	0.367
lcl|NM_001206934.1_cds_NP_001193863.1_1	AGER	advanced glycosylation end product-specific receptor isoform 4 precursor	0.139977	1.28625	0.32	0.4	0	0.28	0.143	0.857	0.222	0.778	0.467	0.533	0.833	0.167	0.324	0.162	0.351	0.162	0.857	0.143	0.077	0.615	0.308	0.25	0.75	0.037	0.185	0.444	0.185	0	0.148	1	0.625	0.375	0.195	0.488	0.024	0.293	0.235	0.765	0.136	0.182	0.091	0.045	0.318	0.227	0.462
lcl|NM_001206940.2_cds_NP_001193869.1_1	AGER	advanced glycosylation end product-specific receptor isoform 6 precursor	0.140008	1.28404	0.28	0.4	0	0.32	0.167	0.833	0.222	0.778	0.423	0.577	0.833	0.167	0.324	0.162	0.351	0.162	0.857	0.143	0.077	0.615	0.308	0.2	0.8	0.037	0.185	0.444	0.185	0	0.148	1	0.625	0.375	0.2	0.475	0.025	0.3	0.25	0.75	0.056	0.167	0.111	0.056	0.333	0.278	0.458
lcl|NM_001207010.2_cds_NP_001193939.1_1	CLEC12A	C-type lectin domain family 12 member A isoform 3	0.139685	1.33936	0.438	0.375	0	0.188	0.222	0.778	0.333	0.667	0.611	0.389	0.333	0.667	0.5	0.125	0.125	0.25	0.6	0.4	0.5	0.278	0.222	0.7	0.3	0.172	0.103	0.241	0.138	0.103	0.241	1	0.579	0.421	0.5	0.1	0	0.4	0.538	0.462	0.538	0.231	0	0	0	0.231	0.16
lcl|NM_001242350.2_cds_NP_001229279.1_1	VNN2	vascular non-inflammatory molecule 2 isoform 3 precursor	0.155794	1.50366	0.444	0.167	0.056	0.333	0.375	0.625	0.667	0.333	0.562	0.438	0.214	0.786	0.375	0.125	0.312	0.188	0.4	0.6	0.4	0.3	0.3	0.5	0.5	0.133	0.167	0.267	0.1	0.1	0.233	1	0.235	0.765	0.471	0.059	0.059	0.412	0.4	0.6	0.3	0.2	0.1	0	0.1	0.3	0.143
lcl|NM_001242356.3_cds_NP_001229285.1_1	NCR1	natural cytotoxicity triggering receptor 1 isoform d precursor	0.16057	1.52047	0.214	0.571	0.071	0.143	0.5	0.5	0.875	0.125	0.364	0.636	0.625	0.375	0.357	0.429	0.214	0	0.5	0.5	0	0.667	0.333	0.167	0.833	0.107	0.321	0.357	0.143	0.071	0	1	0.8	0.2	0.091	0.455	0	0.455	0.111	0.889	0.333	0.333	0.133	0.067	0.067	0.067	0.375
lcl|NM_001242589.3_cds_NP_001229518.1_1	TREM1	triggering receptor expressed on myeloid cells 1 isoform 2 precursor	0.156598	1.50088	0.222	0.333	0	0.444	0.4	0.6	0.4	0.6	0.429	0.571	0.333	0.667	0.2	0.1	0.5	0.2	0.25	0.75	0.3	0.6	0.1	0.286	0.714	0.083	0.167	0.458	0.083	0.083	0.125	1	0.286	0.714	0.167	0.333	0	0.5	0.3	0.7	0.077	0.538	0.154	0.231	0	0	0.25
lcl|NM_001242590.3_cds_NP_001229519.1_1	TREM1	triggering receptor expressed on myeloid cells 1 isoform 3 precursor	0.155512	1.48382	0.4	0.2	0	0.4	0.25	0.75	0.375	0.625	0.455	0.545	0.6	0.4	0.286	0	0.571	0.143	0.25	0.75	0.5	0.5	0	0.364	0.636	0.105	0.158	0.474	0.053	0.105	0.105	1	0.5	0.5	0.167	0.333	0	0.5	0.286	0.714	0	0.455	0.182	0.273	0.091	0	0.2
lcl|NM_001244764.2_cds_NP_001231693.1_1	TNIP3	TNFAIP3-interacting protein 3 isoform 3	0.129261	1.2698	0.2	0.267	0.2	0.333	0.231	0.769	0.579	0.421	0.558	0.442	0.667	0.333	0.571	0.429	0	0	0.364	0.636	0.4	0.2	0.4	0.537	0.463	0.111	0.111	0.333	0.139	0.111	0.194	1	0.316	0.684	0.667	0.067	0.067	0.2	0.387	0.613	0.419	0.194	0.097	0.097	0.194	0	0.1
lcl|NM_001244950.2_cds_NP_001231879.1_1	SPOCK2	testican-2 isoform 2 precursor	0.10737	1.00283	0.121	0.636	0.091	0.152	0.84	0.16	0.722	0.278	0.103	0.897	0.917	0.083	0.105	0.632	0.184	0.079	0.625	0.375	0	0.875	0.125	0.1	0.9	0	0.152	0.788	0.061	0	0	1	0.625	0.375	0.118	0.588	0.294	0	0.136	0.864	0	0.118	0.118	0.353	0.353	0.059	0.455
lcl|NM_001251883.1_cds_NP_001238812.1_1	VIPR1	vasoactive intestinal polypeptide receptor 1 isoform 3	0.150786	1.46467	0	0.7	0.1	0.2	0.857	0.143	0.6	0.4	0.333	0.667	0.467	0.533	0.188	0.375	0.25	0.188	0.75	0.25	0.059	0.824	0.118	0.286	0.714	0.087	0.217	0.565	0.043	0	0.087	1	0.571	0.429	0.267	0.4	0.2	0.133	0.125	0.875	0	0.474	0.105	0.211	0.211	0	0.226
lcl|NM_001251884.1_cds_NP_001238813.1_1	VIPR1	vasoactive intestinal polypeptide receptor 1 isoform 4	0.129209	1.23352	0.077	0.615	0.077	0.231	0.692	0.308	0.692	0.308	0.231	0.769	0.724	0.276	0.062	0.625	0.156	0.156	0.875	0.125	0.111	0.741	0.148	0.2	0.8	0.022	0.304	0.5	0.065	0	0.109	1	0.7	0.3	0.211	0.368	0.158	0.263	0.273	0.727	0	0.32	0.04	0.32	0.28	0.04	0.314
lcl|NM_001258328.3_cds_NP_001245257.1_1	ARHGAP45	rho GTPase-activating protein 45 isoform 2 precursor	0.0865661	0.836249	0.079	0.57	0.202	0.149	0.731	0.269	0.83	0.17	0.099	0.901	0.862	0.138	0.096	0.506	0.277	0.12	0.818	0.182	0.042	0.875	0.083	0.07	0.93	0.041	0.211	0.667	0.065	0	0.016	1	0.913	0.087	0.119	0.493	0.299	0.09	0.068	0.932	0.076	0.114	0.038	0.266	0.405	0.101	0.379
lcl|NM_001267706.1_cds_NP_001254635.1_1	CD274	programmed cell death 1 ligand 1 isoform b precursor	0.147624	1.34853	0.25	0.375	0	0.375	0.5	0.5	0.167	0.833	0.5	0.5	0.625	0.375	0.167	0.333	0.167	0.333	0.143	0.857	0.167	0.583	0.25	0.4	0.6	0.053	0	0.368	0.105	0.211	0.263	1	0.6	0.4	0.5	0.125	0	0.375	0.8	0.2	0.6	0.3	0	0	0	0.1	0.25
lcl|NM_001271082.1_cds_NP_001258011.1_1	NKD2	protein naked cuticle homolog 2 isoform 2	0.137607	1.33329	0.296	0.259	0.222	0.222	0.875	0.125	0.85	0.15	0.097	0.903	0.833	0.167	0.143	0.357	0.393	0.107	1	0	0	0.333	0.667	0.214	0.786	0.1	0.45	0.35	0.05	0	0.05	1	0.875	0.125	0.12	0.48	0.16	0.24	0.077	0.923	0.152	0.333	0.03	0.242	0.182	0.061	0.407
lcl|NM_001271751.2_cds_NP_001258680.1_1	CALCRL	calcitonin gene-related peptide type 1 receptor precursor	0.127208	1.23077	0.423	0.192	0.077	0.308	0.412	0.588	0.467	0.533	0.636	0.364	0.333	0.667	0.524	0.333	0	0.143	0.529	0.471	0.079	0.342	0.579	0.579	0.421	0.056	0.185	0.204	0.204	0.204	0.148	1	0.379	0.621	0.5	0.062	0	0.438	0.632	0.368	0.667	0.083	0.083	0.083	0	0.083	0.172
lcl|NM_001271821.2_cds_NP_001258750.1_1	TREM2	triggering receptor expressed on myeloid cells 2 precursor isoform 2 precursor	0.147518	1.33835	0.154	0.462	0.154	0.231	1	0	0.333	0.667	0.267	0.733	0.833	0.167	0.263	0.263	0.316	0.158	0.7	0.3	0.2	0.6	0.2	0.167	0.833	0.033	0.333	0.5	0.067	0.033	0.033	1	0.5	0.5	0.538	0.308	0	0.154	0.222	0.778	0.077	0.462	0	0.154	0.231	0.077	0.438
lcl|NM_001276392.1_cds_NP_001263321.1_1	LDLRAD1	low-density lipoprotein receptor class A domain-containing protein 1 isoform 2	0.155605	1.44889	0.3	0.5	0	0.2	0.5	0.5	0.571	0.429	0.286	0.714	1	0	0.357	0.357	0.214	0.071	0.556	0.444	0.5	0.25	0.25	0.5	0.5	0	0.333	0.222	0.222	0	0.222	1	1	0	0.267	0.467	0.133	0.133	0.429	0.571	0.091	0.273	0.182	0.273	0.091	0.091	0.357
lcl|NM_001276393.1_cds_NP_001263322.1_1	LDLRAD1	low-density lipoprotein receptor class A domain-containing protein 1 isoform 3	0.141326	1.29803	0	0.667	0	0.333	0.5	0.5	0.571	0.429	0.375	0.625	1	0	0.333	0.4	0.267	0	0.625	0.375	0.5	0.25	0.25	0.5	0.5	0	0.286	0.286	0.143	0	0.286	1	0.8	0.2	0.214	0.429	0.143	0.214	0.333	0.667	0	0.429	0.143	0.429	0	0	0.333
lcl|NM_001276394.2_cds_NP_001263323.1_1	LDLRAD1	low-density lipoprotein receptor class A domain-containing protein 1 isoform 4	0.131621	1.1839	0	0.667	0	0.333	0.5	0.5	0.6	0.4	0.6	0.4	1	0	0.455	0.273	0.273	0	0.667	0.333	0.5	0.5	0	0.5	0.5	0	0.5	0.25	0.25	0	0	1	0.75	0.25	0.154	0.462	0.154	0.231	0.25	0.75	0	0.333	0	0.667	0	0	0.222
lcl|NM_001277126.2_cds_NP_001264055.1_1	NLRP12	NACHT, LRR and PYD domains-containing protein 12 isoform 3	0.0987721	0.952944	0.231	0.354	0.215	0.2	0.69	0.31	0.8	0.2	0.218	0.782	0.763	0.237	0.181	0.431	0.319	0.069	0.759	0.241	0.152	0.727	0.121	0.233	0.767	0.045	0.263	0.453	0.078	0.022	0.14	1	0.684	0.316	0.261	0.435	0.109	0.196	0.148	0.852	0.147	0.373	0.08	0.173	0.213	0.013	0.391
lcl|NM_001277129.1_cds_NP_001264058.1_1	NLRP12	NACHT, LRR and PYD domains-containing protein 12 isoform 4	0.102382	0.988254	0.25	0.317	0.233	0.2	0.692	0.308	0.786	0.214	0.227	0.773	0.757	0.243	0.182	0.424	0.333	0.061	0.778	0.222	0.156	0.719	0.125	0.214	0.786	0.055	0.261	0.448	0.079	0.024	0.133	1	0.657	0.343	0.267	0.422	0.111	0.2	0.157	0.843	0.127	0.394	0.085	0.183	0.197	0.014	0.41
lcl|NM_001278242.2_cds_NP_001265171.1_1	MS4A15	membrane-spanning 4-domains subfamily A member 15 isoform 3	0.141359	1.30587	0.25	0.571	0.107	0.071	1	0	0.667	0.333	0	1	0.692	0.308	0.308	0.231	0.385	0.077	0.667	0.333	0	0.667	0.333	0.5	0.5	0	0.25	0.562	0.062	0	0.125	1	0.778	0.222	0.318	0.273	0.182	0.227	0.429	0.571	0	0.6	0	0	0.4	0	0.4
lcl|NM_001278298.1_cds_NP_001265227.1_1	COL6A5	collagen alpha-5(VI) chain isoform 1 precursor	0.054452	0.509546	0.307	0.27	0.044	0.38	0.333	0.667	0.39	0.61	0.654	0.346	0.341	0.659	0.416	0.212	0.212	0.159	0.345	0.655	0.219	0.4	0.381	0.601	0.399	0.112	0.157	0.256	0.202	0.13	0.143	1	0.4	0.6	0.417	0.148	0.019	0.417	0.476	0.524	0.424	0.256	0.104	0.048	0.096	0.072	0.237
lcl|NM_001282334.1_cds_NP_001269263.1_1	ARHGAP45	rho GTPase-activating protein 45 isoform 3	0.0954933	0.928344	0.067	0.547	0.253	0.133	0.824	0.176	0.861	0.139	0.103	0.897	0.842	0.158	0.121	0.431	0.362	0.086	0.87	0.13	0.125	0.875	0	0.054	0.946	0.042	0.239	0.676	0.028	0	0.014	1	0.944	0.056	0.159	0.455	0.318	0.068	0.065	0.935	0.018	0.127	0.055	0.273	0.436	0.091	0.288
lcl|NM_001282335.2_cds_NP_001269264.1_1	ARHGAP45	rho GTPase-activating protein 45 isoform 4	0.088126	0.846179	0.082	0.571	0.224	0.122	0.76	0.24	0.851	0.149	0.107	0.893	0.846	0.154	0.088	0.515	0.294	0.103	0.867	0.133	0.042	0.875	0.083	0.059	0.941	0.049	0.223	0.68	0.039	0	0.01	1	0.913	0.087	0.091	0.473	0.327	0.109	0.052	0.948	0.029	0.101	0.058	0.29	0.42	0.101	0.354
lcl|NM_001282349.1_cds_NP_001269278.1_1	OSCAR	osteoclast-associated immunoglobulin-like receptor isoform 6 precursor	0.132035	1.26927	0.077	0.538	0.192	0.192	0.833	0.167	0.556	0.444	0.154	0.846	0.75	0.25	0.364	0.273	0.182	0.182	1	0	0	1	0	0	1	0.03	0.182	0.697	0.061	0	0.03	1	1	0	0.209	0.372	0.186	0.233	0.154	0.846	0.167	0.111	0.056	0.389	0.278	0	0.292
lcl|NM_001282350.1_cds_NP_001269279.1_1	OSCAR	osteoclast-associated immunoglobulin-like receptor isoform 7 precursor	0.128746	1.23732	0.077	0.538	0.192	0.192	1	0	0.5	0.5	0.154	0.846	0.778	0.222	0.364	0.273	0.182	0.182	1	0	0	1	0	0	1	0.031	0.188	0.688	0.062	0	0.031	1	1	0	0.22	0.39	0.171	0.22	0.154	0.846	0.167	0.111	0.056	0.389	0.278	0	0.304
lcl|NM_001282941.2_cds_NP_001269870.1_1	RTKN2	rhotekin-2 isoform 2	0.159559	1.52327	0.3	0.3	0.2	0.2	0.333	0.667	0.273	0.727	0.818	0.182	0.333	0.667	0.571	0	0.286	0.143	0.5	0.5	0.462	0.077	0.462	0.846	0.154	0.188	0.188	0.188	0.125	0.25	0.062	1	0.125	0.875	0.25	0.25	0.25	0.25	0.25	0.75	0.091	0.091	0.636	0.182	0	0	0.333
lcl|NM_001286375.2_cds_NP_001273304.1_1	ITGAX	integrin alpha-X isoform 1 precursor	0.0955133	0.920094	0.217	0.446	0.072	0.265	0.571	0.429	0.7	0.3	0.254	0.746	0.729	0.271	0.178	0.344	0.367	0.111	0.792	0.208	0.106	0.596	0.298	0.308	0.692	0.016	0.252	0.561	0.049	0.024	0.098	1	0.723	0.277	0.153	0.593	0.085	0.169	0.2	0.8	0.186	0.288	0.068	0.153	0.153	0.153	0.393
lcl|NM_001289082.2_cds_NP_001276011.1_1	CD300LF	CMRF35-like molecule 1 isoform 2	0.156327	1.44765	0.455	0.091	0	0.455	0.5	0.5	0.75	0.25	0.333	0.667	1	0	0.235	0.412	0.176	0.176	1	0	0	0.5	0.5	0.5	0.5	0.067	0.333	0.2	0.133	0	0.267	1	0.5	0.5	0.417	0.167	0	0.417	0.5	0.5	0.231	0.154	0.154	0.077	0.308	0.077	0.308
lcl|NM_001289083.2_cds_NP_001276012.1_1	CD300LF	CMRF35-like molecule 1 isoform 3 precursor	0.151858	1.38639	0.409	0.091	0	0.5	0.429	0.571	0.615	0.385	0.429	0.571	0.75	0.25	0.19	0.429	0.143	0.238	0.571	0.429	0	0.375	0.625	0.556	0.444	0.043	0.348	0.217	0.174	0	0.217	1	0.571	0.429	0.333	0.167	0	0.5	0.4	0.6	0.267	0.133	0.133	0.133	0.267	0.067	0.286
lcl|NM_001289084.2_cds_NP_001276013.1_1	CD300LF	CMRF35-like molecule 1 isoform 4	0.142412	1.34054	0.235	0.353	0.059	0.353	0.5	0.5	0.786	0.214	0.333	0.667	0.75	0.25	0.222	0.5	0.167	0.111	1	0	0.091	0.455	0.455	0.333	0.667	0	0.325	0.35	0.1	0	0.225	1	0.5	0.5	0.278	0.333	0.167	0.222	0.267	0.733	0.091	0.455	0.091	0.091	0.182	0.091	0.2
lcl|NM_001289085.2_cds_NP_001276014.1_1	CD300LF	CMRF35-like molecule 1 isoform 5	0.139841	1.31409	0.25	0.312	0	0.438	0.5	0.5	0.8	0.2	0.333	0.667	1	0	0.222	0.5	0.167	0.111	1	0	0.083	0.5	0.417	0.312	0.688	0	0.306	0.333	0.111	0	0.25	1	0.5	0.5	0.333	0.267	0.2	0.2	0.294	0.706	0.083	0.5	0.083	0.083	0.167	0.083	0.208
lcl|NM_001289086.2_cds_NP_001276015.1_1	CD300LF	CMRF35-like molecule 1 isoform 6	0.15093	1.41972	0.267	0.267	0.067	0.4	0.5	0.5	0.818	0.182	0.333	0.667	0.75	0.25	0.235	0.412	0.176	0.176	1	0	0.1	0.5	0.4	0.429	0.571	0.036	0.357	0.25	0.107	0	0.25	1	0.5	0.5	0.333	0.2	0	0.467	0.4	0.6	0.154	0.308	0.154	0.077	0.231	0.077	0.133
lcl|NM_001289158.1_cds_NP_001276087.1_1	ADGRE3	adhesion G protein-coupled receptor E3 isoform 2 precursor	0.121926	1.16237	0.111	0.417	0.083	0.389	0.636	0.364	0.444	0.556	0.478	0.522	0.656	0.344	0.323	0.323	0.194	0.161	0.833	0.167	0.062	0.625	0.312	0.583	0.417	0.039	0.338	0.364	0.104	0.026	0.13	1	0.64	0.36	0.421	0.474	0	0.105	0.387	0.613	0.412	0.235	0.118	0	0.176	0.059	0.19
lcl|NM_001289159.2_cds_NP_001276088.1_1	ADGRE3	adhesion G protein-coupled receptor E3 isoform 3 precursor	0.126035	1.20252	0.118	0.412	0.088	0.382	0.636	0.364	0.462	0.538	0.4	0.6	0.677	0.323	0.345	0.31	0.172	0.172	0.833	0.167	0.071	0.643	0.286	0.536	0.464	0.029	0.348	0.377	0.101	0.014	0.13	1	0.652	0.348	0.389	0.5	0	0.111	0.308	0.692	0.385	0.231	0.154	0	0.154	0.077	0.216
lcl|NM_001291468.2_cds_NP_001278397.1_1	CCL4L2	C-C motif chemokine 4-like isoform 1 precursor	0.155942	1.40084	0.25	0.25	0.125	0.375	1	0	0.75	0.25	0.25	0.75	0.333	0.667	0	1	0	0	0	0	0	0	0	0	1	0.182	0.455	0.273	0.091	0	0	1	1	0	0.333	0.333	0	0.333	0.333	0.667	0	0.5	0	0.5	0	0	0.2
lcl|NM_001291469.2_cds_NP_001278398.1_1	CCL4L2	C-C motif chemokine 4-like isoform 2 precursor	0.146186	1.24952	0.286	0.286	0.143	0.286	1	0	0.5	0.5	0	1	0.333	0.667	0	1	0	0	0	0	0	0	0	0	1	0.222	0.556	0.111	0.111	0	0	1	1	0	0.4	0.2	0	0.4	0	1	0	0.5	0	0.5	0	0	0.25
lcl|NM_001291470.2_cds_NP_001278399.1_1	CCL4L2	C-C motif chemokine 4-like isoform 2 precursor	0.144064	1.23176	0.286	0.286	0.143	0.286	1	0	0.5	0.5	0	1	0.333	0.667	0	1	0	0	0	0	0	0	0	0	1	0.222	0.556	0.111	0.111	0	0	1	1	0	0.4	0.2	0	0.4	0	1	0	0.5	0	0.5	0	0	0.25
lcl|NM_001291471.2_cds_NP_001278400.1_1	CCL4L2	C-C motif chemokine 4-like isoform 3 precursor	0.1499	1.40776	0.214	0.286	0.071	0.429	1	0	0.333	0.667	0	1	0.333	0.667	0.6	0.4	0	0	0	1	0	1	0	0.333	0.667	0.3	0.5	0.1	0.1	0	0	1	1	0	0.6	0.1	0.1	0.2	0	1	0.444	0.444	0	0.111	0	0	0.154
lcl|NM_001291472.2_cds_NP_001278401.1_1	CCL4L2	C-C motif chemokine 4-like isoform 4 precursor	0.146992	1.37513	0.231	0.308	0.077	0.385	1	0	0.333	0.667	0	1	0.333	0.667	0.6	0.4	0	0	0	1	0	1	0	0.333	0.667	0.3	0.5	0.1	0.1	0	0	1	1	0	0.6	0.1	0.1	0.2	0	1	0.5	0.375	0	0.125	0	0	0.2
lcl|NM_001291473.2_cds_NP_001278402.1_1	CCL4L2	C-C motif chemokine 4-like isoform 5 precursor	0.14342	1.33946	0.273	0.364	0.091	0.273	1	0	0.333	0.667	0	1	0.333	0.667	0.5	0.5	0	0	0	1	0	0	0	0.333	0.667	0.3	0.5	0.1	0.1	0	0	1	1	0	0.625	0.125	0	0.25	0	1	0.5	0.333	0	0.167	0	0	0.222
lcl|NM_001291474.2_cds_NP_001278403.1_1	CCL4L2	C-C motif chemokine 4-like isoform 6 precursor	0.124019	1.12118	0.5	0.25	0	0.25	1	0	0	1	0	1	1	0	0.5	0.25	0.25	0	1	0	0	1	0	0.167	0.833	0.25	0.5	0.125	0	0.125	0	1	0	0	0.25	0.5	0	0.25	0	1	0	1	0	0	0	0	0.143
lcl|NM_001291475.2_cds_NP_001278404.1_1	CCL4L2	C-C motif chemokine 4-like isoform 7 precursor	0.135706	1.23211	0.286	0.286	0.143	0.286	1	0	0.333	0.667	0	1	0.5	0.5	0.4	0.4	0.2	0	1	0	0	1	0	0	1	0.2	0.5	0.1	0.1	0.1	0	1	1	0	0.25	0.375	0	0.375	0	1	0	0.75	0	0.25	0	0	0.3
lcl|NM_001300730.2_cds_NP_001287659.1_1	CLEC12A	C-type lectin domain family 12 member A isoform 4	0.148984	1.40826	0.385	0.385	0	0.231	0.167	0.833	0.286	0.714	0.688	0.312	0.333	0.667	0.5	0.167	0.167	0.167	0.5	0.5	0.357	0.357	0.286	0.706	0.294	0.154	0.115	0.269	0.115	0.077	0.269	1	0.643	0.357	0.5	0.125	0	0.375	0.545	0.455	0.444	0.222	0	0	0	0.333	0.182
lcl|NM_001300781.1_cds_NP_001287710.1_1	HELT	hairy and enhancer of split-related protein HELT isoform 1	0.133307	1.29826	0.077	0.346	0.423	0.154	1	0	0.667	0.333	0.312	0.688	0.7	0.3	0.067	0.533	0.2	0.2	0.769	0.231	0.2	0.8	0	0.214	0.786	0.036	0.286	0.5	0.071	0	0.107	1	1	0	0.071	0.464	0.357	0.107	0	1	0.133	0.267	0	0.333	0.267	0	0.357
lcl|NM_001301161.2_cds_NP_001288090.1_1	CDHR3	cadherin-related family member 3 isoform 2	0.109297	1.02947	0.195	0.488	0.073	0.244	0.571	0.429	0.438	0.562	0.653	0.347	0.556	0.444	0.288	0.231	0.212	0.269	0.8	0.2	0.178	0.422	0.4	0.45	0.55	0.143	0.257	0.329	0.114	0.014	0.143	1	0.6	0.4	0.5	0.296	0.056	0.148	0.286	0.714	0.487	0.231	0.128	0.128	0	0.026	0.308
lcl|NM_001301347.2_cds_NP_001288276.1_1	FMO2	dimethylaniline monooxygenase	0.161322	1.55072	0.062	0.438	0.125	0.375	0.667	0.333	0.4	0.6	0.526	0.474	0.6	0.4	0.4	0.267	0.133	0.2	0.667	0.333	0.211	0.421	0.368	0.65	0.35	0.083	0.278	0.306	0.167	0.028	0.139	1	0.286	0.714	0.333	0.333	0	0.333	0.5	0.5	0.353	0.059	0.059	0.118	0.176	0.235	0.167
lcl|NM_001304359.2_cds_NP_001291288.1_1	MUC5AC	mucin-5AC precursor	0.0457907	0.462043	0.078	0.54	0.072	0.309	0.799	0.201	0.847	0.153	0.241	0.759	0.789	0.211	0.194	0.38	0.261	0.165	0.743	0.257	0.15	0.771	0.078	0.242	0.758	0.019	0.293	0.591	0.051	0.005	0.042	1	0.871	0.129	0.14	0.36	0.097	0.403	0.088	0.912	0.185	0.227	0.09	0.171	0.256	0.071	0.464
lcl|NM_001308394.2_cds_NP_001295323.1_1	CLEC3B	tetranectin isoform 2	0.07411	0.691799	0	0.733	0.267	0	1	0	0.75	0.25	0	1	0.667	0.333	0	0.786	0.214	0	1	0	0	1	0	0.1	0.9	0	0.133	0.867	0	0	0	1	1	0	0	0.667	0	0.333	0.1	0.9	0	0	0	0.833	0	0.167	0.5
lcl|NM_001315506.2_cds_NP_001302435.1_1	ANKUB1	protein ANKUB1 isoform 3	0.14035	1.3405	0.447	0.211	0.026	0.316	0.5	0.5	0.455	0.545	0.682	0.318	0.435	0.565	0.435	0.217	0.174	0.174	0.4	0.6	0.182	0.182	0.636	0.63	0.37	0.056	0.278	0.296	0.167	0.13	0.074	1	0.5	0.5	0.423	0.308	0.077	0.192	0.682	0.318	0.263	0.421	0.105	0.105	0.105	0	0.186
lcl|NM_001316745.2_cds_NP_001303674.1_1	CCDC141	coiled-coil domain-containing protein 141 isoform 2	0.114729	1.10978	0.289	0.156	0.067	0.489	0.3	0.7	0.467	0.533	0.634	0.366	0.2	0.8	0.35	0.2	0.15	0.3	0.278	0.722	0.4	0.24	0.36	0.439	0.561	0.121	0.121	0.176	0.297	0.165	0.121	1	0.273	0.727	0.167	0.167	0	0.667	0.509	0.491	0.522	0.174	0.087	0.043	0.13	0.043	0.125
lcl|NM_001317778.2_cds_NP_001304707.1_1	SFTPC	pulmonary surfactant-associated protein C isoform 2	0.13915	1.27452	0.278	0.5	0.056	0.167	0.8	0.2	0.6	0.4	0.1	0.9	0.75	0.25	0.125	0.625	0.188	0.062	1	0	0.091	0.636	0.273	0.5	0.5	0	0.286	0.571	0.143	0	0	1	1	0	0.2	0.333	0.333	0.133	0.143	0.857	0.167	0	0.333	0.333	0.167	0	0.429
lcl|NM_001317779.2_cds_NP_001304708.1_1	SFTPC	pulmonary surfactant-associated protein C isoform 3	0.137353	1.2338	0.267	0.533	0.067	0.133	0.75	0.25	0.5	0.5	0.2	0.8	1	0	0.083	0.667	0.25	0	1	0	0.143	0.714	0.143	0.333	0.667	0	0.2	0.733	0.067	0	0	1	1	0	0.167	0.25	0.417	0.167	0.143	0.857	0.333	0	0.333	0.333	0	0	0.385
lcl|NM_001318049.1_cds_NP_001304978.1_1	SDR16C5	epidermal retinol dehydrogenase 2 isoform 1	0.152238	1.49323	0.286	0.321	0	0.393	0.5	0.5	0.333	0.667	0.737	0.263	0.3	0.7	0.52	0.16	0.2	0.12	0.333	0.667	0.176	0.353	0.471	0.577	0.423	0.105	0.132	0.289	0.158	0.184	0.132	1	0.3	0.7	0.6	0.1	0	0.3	0.667	0.333	0.3	0.2	0.2	0	0.3	0	0.045
lcl|NM_001318050.1_cds_NP_001304979.1_1	SDR16C5	epidermal retinol dehydrogenase 2 isoform 3	0.145106	1.41061	0.208	0.333	0	0.458	0.5	0.5	0.5	0.5	0.786	0.214	0.211	0.789	0.545	0.136	0.182	0.136	0.25	0.75	0.267	0.267	0.467	0.478	0.522	0.057	0.2	0.257	0.143	0.143	0.2	1	0.333	0.667	0.556	0.222	0	0.222	0.75	0.25	0.333	0.167	0	0	0.5	0	0.125
lcl|NM_001318932.2_cds_NP_001305861.1_1	FAM216B	protein FAM216B	0.149635	1.4038	0	0.778	0	0.222	0	1	0.5	0.5	0.5	0.5	0	1	0.333	0.333	0.333	0	1	0	0	0.143	0.857	0.429	0.571	0.2	0.133	0.133	0.4	0.067	0.067	1	0.8	0.2	0.2	0.3	0	0.5	0.688	0.312	0.353	0.294	0.059	0.176	0.118	0	0.167
lcl|NM_001319161.2_cds_NP_001306090.1_1	CYP4B1	cytochrome P450 4B1 isoform c	0.124637	1.12034	0.179	0.5	0.036	0.286	0.875	0.125	0.677	0.323	0.182	0.818	0.559	0.441	0.152	0.394	0.333	0.121	0.5	0.5	0	0.842	0.158	0.269	0.731	0.032	0.27	0.508	0.079	0.016	0.095	1	0.625	0.375	0.185	0.444	0.037	0.333	0	1	0.091	0.182	0	0.333	0.303	0.091	0.324
lcl|NM_001319162.2_cds_NP_001306091.1_1	CYP4B1	cytochrome P450 4B1 isoform d	0.133211	1.18839	0.263	0.474	0.053	0.211	0.875	0.125	0.667	0.333	0.235	0.765	0.478	0.522	0.15	0.4	0.25	0.2	0.4	0.6	0	0.846	0.154	0.222	0.778	0.053	0.289	0.526	0.079	0	0.053	1	0.571	0.429	0.176	0.471	0	0.353	0	1	0.074	0.185	0	0.37	0.333	0.037	0.292
lcl|NM_001319216.2_cds_NP_001306145.1_1	CYP1A1	cytochrome P450 1A1 isoform 2	0.12998	1.20893	0.087	0.609	0	0.304	0.375	0.625	0.762	0.238	0.154	0.846	0.69	0.31	0.138	0.483	0.276	0.103	0.786	0.214	0.031	0.656	0.312	0.136	0.864	0.115	0.135	0.596	0.077	0.019	0.058	1	0.5	0.5	0.345	0.379	0.034	0.241	0.211	0.789	0.103	0.207	0.069	0.207	0.414	0	0.282
lcl|NM_001319676.1_cds_NP_001306605.1_1	CAPN9	calpain-9 isoform 3	0.124474	1.1889	0.182	0.432	0.068	0.318	0.6	0.4	0.595	0.405	0.232	0.768	0.659	0.341	0.121	0.394	0.303	0.182	0.75	0.25	0.062	0.562	0.375	0.439	0.561	0.066	0.18	0.557	0.098	0.016	0.082	1	0.522	0.478	0.286	0.286	0.143	0.286	0.192	0.808	0.27	0.135	0.081	0.108	0.351	0.054	0.366
lcl|NM_001320813.2_cds_NP_001307742.1_1	SFTPA2	pulmonary surfactant-associated protein A2 isoform 1 precursor	0.153697	1.40462	0.263	0.474	0.053	0.211	0.375	0.625	0.545	0.455	0.167	0.833	0.833	0.167	0.289	0.289	0.237	0.184	0.5	0.5	0.111	0.556	0.333	0.286	0.714	0.059	0.294	0.529	0.059	0	0.059	1	0.4	0.6	0.269	0.115	0.038	0.577	0.25	0.75	0.286	0.286	0.143	0.143	0.071	0.071	0.333
lcl|NM_001321120.2_cds_NP_001308049.1_1	TBX4	T-box transcription factor TBX4 isoform 1	0.121687	1.18189	0.156	0.533	0.156	0.156	0.5	0.5	0.727	0.273	0.133	0.867	0.762	0.238	0.257	0.371	0.314	0.057	0.773	0.227	0	0.706	0.294	0.269	0.731	0.045	0.364	0.523	0	0.045	0.023	1	0.7	0.3	0.192	0.481	0.212	0.115	0.107	0.893	0.115	0.269	0.192	0.115	0.231	0.077	0.278
lcl|NM_001321232.1_cds_NP_001308161.1_1	ARHGAP45	rho GTPase-activating protein 45 isoform 5	0.084569	0.814642	0.07	0.561	0.211	0.158	0.739	0.261	0.849	0.151	0.1	0.9	0.862	0.138	0.096	0.494	0.301	0.108	0.844	0.156	0.04	0.84	0.12	0.071	0.929	0.042	0.212	0.678	0.051	0	0.017	1	0.913	0.087	0.121	0.485	0.303	0.091	0.048	0.952	0.037	0.1	0.037	0.263	0.45	0.113	0.396
lcl|NM_001321538.3_cds_NP_001308467.1_1	TOGARAM2	TOG array regulator of axonemal microtubules protein 2 isoform 2	0.104416	0.979708	0.134	0.512	0.159	0.195	0.733	0.267	0.65	0.35	0.206	0.794	0.556	0.444	0.182	0.379	0.333	0.106	0.882	0.118	0.03	0.848	0.121	0.148	0.852	0.023	0.256	0.459	0.09	0.03	0.143	1	0.742	0.258	0.169	0.338	0.127	0.366	0.104	0.896	0.155	0.324	0.056	0.155	0.239	0.07	0.263
lcl|NM_001345961.2_cds_NP_001332890.1_1	ST8SIA6	alpha-2,8-sialyltransferase 8F isoform 2	0.150081	1.47162	0.636	0.364	0	0	0	1	0.5	0.5	0.75	0.25	0.444	0.556	0.5	0.143	0.143	0.214	0.286	0.714	0.308	0.385	0.308	0.704	0.296	0.167	0.167	0.375	0.167	0.042	0.083	1	0.455	0.545	0.385	0.308	0	0.308	0.429	0.571	0.4	0.4	0	0.2	0	0	0.294
lcl|NM_001347425.2_cds_NP_001334354.2_1	A2M	alpha-2-macroglobulin isoform c	0.0898818	0.845625	0.261	0.375	0.045	0.318	0.435	0.565	0.458	0.542	0.532	0.468	0.589	0.411	0.341	0.282	0.224	0.153	0.459	0.541	0.161	0.518	0.321	0.364	0.636	0.123	0.238	0.311	0.148	0.066	0.115	1	0.466	0.534	0.324	0.282	0	0.394	0.294	0.706	0.167	0.238	0.19	0.167	0.095	0.143	0.194
lcl|NM_001347684.2_cds_NP_001334613.1_1	UPK3B	uroplakin-3b isoform d precursor	0.125079	1.18831	0.05	0.65	0.15	0.15	0.5	0.5	0.75	0.25	0.111	0.889	1	0	0.12	0.6	0.28	0	0.875	0.125	0.111	0.667	0.222	0	1	0.077	0.308	0.513	0.026	0	0.077	1	0.75	0.25	0.125	0.531	0.219	0.125	0.091	0.909	0.077	0.231	0.077	0.231	0.385	0	0.417
lcl|NM_001348355.2_cds_NP_001335284.1_1	MYO1F	unconventional myosin-If isoform 2	0.0870341	0.832652	0.083	0.683	0.117	0.117	0.538	0.462	0.786	0.214	0.182	0.818	0.811	0.189	0.13	0.533	0.261	0.076	0.895	0.105	0.019	0.833	0.148	0.147	0.853	0.022	0.283	0.533	0.098	0	0.065	1	0.792	0.208	0.105	0.596	0.123	0.175	0.153	0.847	0.067	0.157	0.135	0.281	0.292	0.067	0.484
lcl|NM_001348756.2_cds_NP_001335685.1_1	SNTN	sentan isoform 1	0.152385	1.43656	0.25	0.333	0	0.417	0.8	0.2	0.3	0.7	0.583	0.417	0.625	0.375	0.4	0.2	0	0.4	0.75	0.25	0.154	0.385	0.462	0.75	0.25	0.095	0.19	0.381	0.143	0.048	0.143	1	0.143	0.857	0.333	0.333	0	0.333	0.714	0.286	0.444	0.444	0	0	0.111	0	0.071
lcl|NM_001350901.2_cds_NP_001337830.1_1	GSAP	gamma-secretase-activating protein isoform g	0.12764	1.23721	0.296	0.185	0.185	0.333	0.421	0.579	0.478	0.522	0.667	0.333	0.321	0.679	0.44	0.16	0.24	0.16	0.516	0.484	0.132	0.263	0.605	0.548	0.452	0.057	0.182	0.318	0.17	0.148	0.125	1	0.526	0.474	0.182	0.091	0.091	0.636	0.238	0.762	0.333	0.333	0.095	0	0.19	0.048	0.13
lcl|NM_001353179.1_cds_NP_001340108.1_1	OVCH1	ovochymase-1 precursor	0.0998681	0.955871	0.352	0.296	0.019	0.333	0.22	0.78	0.455	0.545	0.625	0.375	0.341	0.659	0.419	0.183	0.151	0.247	0.5	0.5	0.246	0.304	0.449	0.492	0.508	0.155	0.097	0.282	0.146	0.146	0.175	1	0.459	0.541	0.426	0.206	0.044	0.324	0.5	0.5	0.638	0.149	0.043	0.043	0.064	0.064	0.142
lcl|NM_001354840.2_cds_NP_001341769.1_1	CXCL8	interleukin-8 isoform 2 precursor	0.13706	1.31164	0.333	0.333	0	0.333	0.4	0.6	0.5	0.5	0.625	0.375	0.5	0.5	0.667	0	0	0.333	1	0	0.167	0.167	0.667	0.4	0.6	0	0.167	0.417	0.167	0	0.25	1	1	0	0.4	0.4	0	0.2	0	1	0.5	0.5	0	0	0	0	0
lcl|NM_001355479.1_cds_NP_001342408.1_1	GGTLC3	putative glutathione hydrolase light chain 3	0.135122	1.23089	0.308	0.308	0	0.385	1	0	0.889	0.111	0.2	0.8	0.8	0.2	0.056	0.556	0.333	0.056	0.857	0.143	0	0.923	0.077	0.167	0.833	0	0.385	0.462	0.077	0	0.077	1	0.556	0.444	0.143	0.357	0.357	0.143	0.1	0.9	0.125	0.25	0	0.125	0.5	0	0.059
lcl|NM_001363744.1_cds_NP_001350673.1_1	MSR1	macrophage scavenger receptor types I and II isoform 4	0.139187	1.34793	0.429	0.238	0	0.333	0.444	0.556	0.316	0.684	0.684	0.316	0.235	0.765	0.457	0.109	0.152	0.283	0.538	0.462	0.31	0.345	0.345	0.741	0.259	0.023	0.295	0.205	0.159	0.136	0.182	1	0.269	0.731	0.417	0.083	0.125	0.375	0.577	0.423	0.35	0.15	0.2	0.15	0.1	0.05	0.211
lcl|NM_001365487.2_cds_NP_001352416.1_1	ACOXL	acyl-coenzyme A oxidase-like protein isoform 2	0.166113	1.59723	0.241	0.31	0.103	0.345	0.4	0.6	0.5	0.5	0.417	0.583	0.231	0.769	0.36	0.04	0.28	0.32	0.333	0.667	0.368	0.316	0.316	0.231	0.769	0.043	0.217	0.348	0.13	0.13	0.13	1	0.417	0.583	0.333	0.167	0.083	0.417	0.167	0.833	0.412	0.294	0.059	0.059	0.118	0.059	0.375
lcl|NM_001365666.1_cds_NP_001352595.1_1	PRRT1B	proline rich transmembrane protein 1B	0.106811	1.01722	0.128	0.489	0.319	0.064	0.5	0.5	0.9	0.1	0	1	1	0	0.107	0.393	0.393	0.107	1	0	0	1	0	0.167	0.833	0	0.478	0.478	0.043	0	0	1	0	1	0.062	0.542	0.375	0.021	0	1	0	0.222	0	0.333	0.333	0.111	0.4
lcl|NM_001366028.2_cds_NP_001352957.1_1	DNAH12	dynein heavy chain 12, axonemal isoform 4	0.0389185	0.373364	0.336	0.202	0.027	0.435	0.371	0.629	0.374	0.626	0.69	0.31	0.238	0.762	0.468	0.16	0.096	0.277	0.3	0.7	0.279	0.191	0.531	0.623	0.377	0.105	0.096	0.172	0.225	0.232	0.17	1	0.328	0.672	0.424	0.152	0.027	0.397	0.456	0.544	0.383	0.094	0.178	0.106	0.094	0.144	0.103
lcl|NM_001366322.1_cds_NP_001353251.1_1	SLC22A31	putative solute carrier family 22 member 31	0.12383	1.16994	0.208	0.5	0.062	0.229	0.333	0.667	0.875	0.125	0.077	0.923	0.81	0.19	0.133	0.444	0.356	0.067	0.875	0.125	0	1	0	0	1	0.011	0.14	0.688	0.086	0	0.075	1	1	0	0.111	0.593	0.111	0.185	0.188	0.812	0.061	0.121	0.091	0.455	0.212	0.061	0.286
lcl|NM_001366920.1_cds_NP_001353849.1_1	CIBAR2	protein FAM92B isoform 2	0.129699	1.2434	0.125	0.625	0.083	0.167	0.5	0.5	0.706	0.294	0.115	0.885	0.538	0.462	0.3	0.2	0.5	0	0	1	0.125	0.75	0.125	0.391	0.609	0.036	0.214	0.679	0.071	0	0	1	0.778	0.222	0.2	0.7	0	0.1	0.154	0.846	0.227	0.409	0	0.091	0.273	0	0.35
lcl|NM_001369216.1_cds_NP_001356145.1_1	SMIM41	small integral membrane protein 41	0.0905661	0.870344	0	0.385	0.538	0.077	0.667	0.333	1	0	0	1	1	0	0.083	0.75	0.167	0	0	0	0	0	0	0	0	0	0.286	0.643	0.071	0	0	1	1	0	0	0.429	0.571	0	0	1	0	0	0	1	0	0	0.2
lcl|NM_001370182.1_cds_NP_001357111.1_1	LOC102724488	synaptotagmin-15 isoform 1	0.117541	1.10856	0.114	0.486	0.171	0.229	0.9	0.1	0.7	0.3	0.069	0.931	0.647	0.353	0.079	0.526	0.395	0	0.867	0.133	0	0.857	0.143	0.174	0.826	0.021	0.25	0.646	0.042	0	0.042	1	0.778	0.222	0.234	0.447	0.106	0.213	0.15	0.85	0.121	0.121	0.061	0.364	0.273	0.061	0.421
lcl|NM_001370184.1_cds_NP_001357113.1_1	LOC102724488	synaptotagmin-15 isoform 3	0.123857	1.13832	0.16	0.48	0.08	0.28	0.75	0.25	0.7	0.3	0.069	0.931	0.706	0.294	0.077	0.538	0.385	0	0.8	0.2	0	0.8	0.2	0.182	0.818	0.019	0.222	0.667	0.037	0	0.056	1	0.778	0.222	0.286	0.5	0.107	0.107	0.2	0.8	0.148	0.259	0.074	0.222	0.222	0.074	0.433
lcl|NM_001371193.1_cds_NP_001358122.1_1	CCL24	C-C motif chemokine 24 precursor	0.120247	1.02839	0.375	0.375	0	0.25	0.667	0.333	1	0	0	1	0.8	0.2	0.125	0.75	0	0.125	1	0	0.167	0.667	0.167	0	1	0	0.143	0.571	0.286	0	0	1	1	0	0	0.375	0	0.625	0.125	0.875	0.286	0.571	0.143	0	0	0	0.444
lcl|NM_001371254.1_cds_NP_001358183.1_1	ACOXL	acyl-coenzyme A oxidase-like protein isoform 3	0.137988	1.31909	0.229	0.438	0.083	0.25	0.455	0.545	0.5	0.5	0.438	0.562	0.286	0.714	0.316	0.105	0.316	0.263	0.571	0.429	0.304	0.348	0.348	0.281	0.719	0.033	0.15	0.483	0.067	0.117	0.15	1	0.5	0.5	0.25	0.312	0.062	0.375	0.222	0.778	0.265	0.265	0.088	0.118	0.206	0.059	0.407
lcl|NM_001371421.1_cds_NP_001358350.1_1	IL18R1	interleukin-18 receptor 1 isoform 6	0.143545	1.40627	0.333	0.2	0	0.467	0.75	0.25	0.312	0.688	0.676	0.324	0.5	0.5	0.579	0.158	0.158	0.105	0.308	0.692	0.346	0.308	0.346	0.667	0.333	0.222	0.044	0.089	0.222	0.156	0.267	1	0.391	0.609	0.333	0.133	0.133	0.4	0.5	0.5	0.6	0.25	0.1	0.05	0	0	0.182
lcl|NM_001372106.1_cds_NP_001359035.1_1	DNAH10	dynein heavy chain 10, axonemal isoform 3	0.0359696	0.346902	0.233	0.388	0.112	0.267	0.614	0.386	0.562	0.438	0.436	0.564	0.502	0.498	0.278	0.318	0.251	0.152	0.614	0.386	0.169	0.458	0.373	0.448	0.552	0.058	0.175	0.445	0.13	0.066	0.125	1	0.542	0.458	0.261	0.312	0.108	0.318	0.27	0.73	0.206	0.249	0.117	0.16	0.218	0.051	0.198
lcl|NM_001375654.1_cds_NP_001362583.1_1	RP1	oxygen-regulated protein 1 isoform 2	0.0899196	0.867299	0.485	0.206	0.059	0.25	0.304	0.696	0.31	0.69	0.54	0.46	0.333	0.667	0.504	0.191	0.165	0.139	0.306	0.694	0.302	0.291	0.407	0.489	0.511	0.104	0.139	0.27	0.287	0.061	0.139	1	0.444	0.556	0.29	0.304	0.043	0.362	0.446	0.554	0.303	0.263	0.092	0.132	0.105	0.105	0.228
lcl|NM_001378030.1_cds_NP_001364959.1_1	CCDC78	coiled-coil domain-containing protein 78 isoform 3	0.120655	1.12811	0.368	0.386	0.088	0.158	0.75	0.25	0.684	0.316	0.214	0.786	0.833	0.167	0.219	0.375	0.312	0.094	0.696	0.304	0.1	0.7	0.2	0.222	0.778	0.109	0.127	0.673	0.036	0	0.055	1	0.429	0.571	0.345	0.414	0	0.241	0.143	0.857	0.071	0.262	0.095	0.095	0.405	0.071	0.5
lcl|NM_001378031.1_cds_NP_001364960.1_1	CCDC78	coiled-coil domain-containing protein 78 isoform 4	0.117574	1.07666	0.365	0.385	0.096	0.154	0.75	0.25	0.6	0.4	0.205	0.795	1	0	0.208	0.458	0.25	0.083	0.714	0.286	0	0.875	0.125	0.188	0.812	0.122	0.122	0.694	0.041	0	0.02	1	0.333	0.667	0.35	0.4	0	0.25	0.132	0.868	0.05	0.275	0.1	0.1	0.4	0.075	0.556
lcl|NM_001378902.1_cds_NP_001365831.1_1	ROS1	proto-oncogene tyrosine-protein kinase ROS isoform 3 precursor	0.0579391	0.539661	0.344	0.232	0.04	0.384	0.36	0.64	0.418	0.582	0.664	0.336	0.292	0.708	0.45	0.207	0.157	0.186	0.531	0.469	0.235	0.289	0.477	0.504	0.496	0.087	0.117	0.278	0.204	0.183	0.13	1	0.333	0.667	0.425	0.173	0.031	0.37	0.505	0.495	0.465	0.233	0.081	0.047	0.128	0.047	0.135
lcl|NM_001424.6_cds_NP_001415.1_1	EMP2	epithelial membrane protein 2 precursor	0.139869	1.30134	0.125	0.562	0.25	0.062	0.571	0.429	0.714	0.286	0.4	0.6	0.714	0.286	0.4	0.6	0	0	1	0	0.111	0.611	0.278	0.6	0.4	0.118	0.235	0.412	0.118	0	0.118	1	0.5	0.5	0	1	0	0	0.167	0.833	0.25	0.375	0	0.25	0	0.125	0.3
lcl|NM_001430.5_cds_NP_001421.2_1	EPAS1	endothelial PAS domain-containing protein 1	0.110559	1.05244	0.17	0.604	0.075	0.151	0.727	0.273	0.727	0.273	0.22	0.78	0.763	0.237	0.14	0.36	0.36	0.14	0.556	0.444	0	0.778	0.222	0.18	0.82	0.057	0.184	0.586	0.023	0.011	0.138	1	0.727	0.273	0.243	0.457	0.114	0.186	0.125	0.875	0.171	0.257	0.114	0.114	0.286	0.057	0.379
lcl|NM_001460.5_cds_NP_001451.2_1	FMO2	dimethylaniline monooxygenase	0.137657	1.32615	0.154	0.269	0.077	0.5	0.583	0.417	0.32	0.68	0.469	0.531	0.541	0.459	0.424	0.364	0.091	0.121	0.4	0.6	0.129	0.387	0.484	0.595	0.405	0.122	0.204	0.367	0.184	0.02	0.102	1	0.381	0.619	0.458	0.25	0	0.292	0.478	0.522	0.308	0.192	0.077	0.154	0.115	0.154	0.178
lcl|NM_001544.5_cds_NP_001535.1_1	ICAM4	intercellular adhesion molecule 4 isoform 1 precursor	0.144078	1.41364	0.074	0.296	0.333	0.296	0.875	0.125	0.75	0.25	0.2	0.8	0.667	0.333	0.25	0.3	0.3	0.15	0.8	0.2	0	0.714	0.286	0.3	0.7	0.057	0.343	0.371	0.029	0.029	0.171	1	0.5	0.5	0	0.455	0.409	0.136	0.2	0.8	0.056	0.222	0	0.5	0.222	0	0.481
lcl|NM_001565.4_cds_NP_001556.2_1	CXCL10	C-X-C motif chemokine 10 precursor	0.140297	1.2695	0.4	0.4	0	0.2	0.5	0.5	0	0	0.667	0.333	0	1	0.333	0.333	0	0.333	0	0	0	0.364	0.636	0.4	0.6	0.1	0.1	0.4	0.2	0.2	0	1	0	1	0.429	0	0	0.571	1	0	0.429	0.286	0	0.143	0	0.143	0.3
lcl|NM_001608.4_cds_NP_001599.1_1	ACADL	long-chain specific acyl-CoA dehydrogenase, mitochondrial precursor	0.144216	1.40399	0.317	0.171	0.122	0.39	0.143	0.857	0.467	0.533	0.629	0.371	0.353	0.647	0.487	0.179	0.103	0.231	0.235	0.765	0.194	0.161	0.645	0.733	0.267	0.176	0.118	0.235	0.176	0.235	0.059	1	0.231	0.769	0.429	0.214	0.071	0.286	0.375	0.625	0.19	0.19	0.238	0.143	0.095	0.143	0.069
lcl|NM_001650.7_cds_NP_001641.1_1	AQP4	aquaporin-4 isoform M1	0.152861	1.44054	0.357	0.357	0.036	0.25	0.5	0.5	0.636	0.364	0.357	0.643	0.353	0.647	0.529	0.147	0.118	0.206	0.143	0.857	0.154	0.577	0.269	0.6	0.4	0.038	0.269	0.269	0.154	0.115	0.154	1	0.556	0.444	0.083	0.333	0.083	0.5	0.5	0.5	0.182	0.273	0.091	0	0.273	0.182	0.381
lcl|NM_002000.4_cds_NP_001991.1_1	FCAR	immunoglobulin alpha Fc receptor isoform a precursor	0.159684	1.50424	0.45	0.4	0	0.15	0.625	0.375	0.538	0.462	0.5	0.5	0.545	0.455	0.294	0.235	0.294	0.176	0.875	0.125	0.312	0.375	0.312	0.5	0.5	0	0.219	0.438	0.094	0	0.25	1	0.545	0.455	0.294	0.353	0.118	0.235	0.25	0.75	0.2	0.333	0.133	0.133	0.133	0.067	0.208
lcl|NM_002090.3_cds_NP_002081.2_1	CXCL3	C-X-C motif chemokine 3 precursor	0.135088	1.31146	0.214	0.571	0.143	0.071	0.75	0.25	0	0	1	0	0	0	0.6	0	0.4	0	1	0	0.333	0.5	0.167	0.286	0.714	0	0.438	0.5	0	0	0.062	1	0.571	0.429	0	1	0	0	0.333	0.667	0	0.167	0	0.333	0.5	0	0.375
lcl|NM_002091.5_cds_NP_002082.2_1	GRP	gastrin-releasing peptide isoform 1 preproprotein	0.15682	1.44897	0.2	0.1	0.5	0.2	1	0	0	1	0.4	0.6	1	0	0.118	0.294	0.353	0.235	1	0	0.5	0.5	0	0.444	0.556	0	0.222	0.667	0	0.056	0.056	1	0.75	0.25	0.182	0.273	0.273	0.273	0.3	0.7	0.308	0.231	0.077	0.154	0.077	0.154	0.308
lcl|NM_002118.5_cds_NP_002109.2_1	HLA-DMB	HLA class II histocompatibility antigen, DM beta chain precursor	0.157537	1.44833	0.2	0.467	0.133	0.2	0.625	0.375	0.444	0.556	0.444	0.556	0.778	0.222	0.19	0.286	0.429	0.095	0.778	0.222	0	0.875	0.125	0.222	0.778	0	0.161	0.516	0.161	0.065	0.097	1	0.417	0.583	0.263	0.263	0.053	0.421	0.222	0.778	0.111	0.333	0	0.222	0.333	0	0.238
lcl|NM_002124.3_cds_NP_002115.2_1	HLA-DRB1	major histocompatibility complex, class II, DR beta 1 precursor precursor	0.129594	1.23863	0.182	0.182	0.364	0.273	0.667	0.333	1	0	0.294	0.706	0.938	0.062	0.304	0.261	0.391	0.043	0.833	0.167	0	0.75	0.25	0.125	0.875	0	0.148	0.741	0.074	0	0.037	1	0.625	0.375	0.385	0.077	0	0.538	0.133	0.867	0.167	0.167	0.167	0.056	0.389	0.056	0.409
lcl|NM_002125.4_cds_NP_002116.2_1	HLA-DRB5	major histocompatibility complex, class II, DR beta 5 precursor	0.134758	1.27698	0.333	0.167	0.167	0.333	0.6	0.4	0.909	0.091	0.333	0.667	0.929	0.071	0.261	0.174	0.435	0.13	0.875	0.125	0	0.5	0.5	0.111	0.889	0.037	0.185	0.593	0.074	0	0.111	1	0.667	0.333	0.455	0	0	0.545	0.143	0.857	0.167	0.167	0.167	0.111	0.333	0.056	0.526
lcl|NM_002185.5_cds_NP_002176.2_1	IL7R	interleukin-7 receptor subunit alpha precursor	0.141832	1.36588	0.294	0.235	0	0.471	0.538	0.462	0.44	0.56	0.645	0.355	0.435	0.565	0.435	0.174	0.261	0.13	0.444	0.556	0.208	0.417	0.375	0.448	0.552	0.135	0.154	0.327	0.115	0.135	0.135	1	0.273	0.727	0.333	0.208	0.042	0.417	0.478	0.522	0.357	0.429	0.071	0.071	0.071	0	0.217
lcl|NM_002208.5_cds_NP_002199.3_1	ITGAE	integrin alpha-E precursor	0.0970051	0.926384	0.169	0.472	0.146	0.213	0.5	0.5	0.533	0.467	0.349	0.651	0.596	0.404	0.244	0.36	0.221	0.174	0.559	0.441	0.115	0.635	0.25	0.37	0.63	0.031	0.276	0.433	0.11	0.039	0.11	1	0.659	0.341	0.234	0.511	0.043	0.213	0.161	0.839	0.21	0.258	0.032	0.194	0.242	0.065	0.344
lcl|NM_002344.6_cds_NP_002335.2_1	LTK	leukocyte tyrosine kinase receptor isoform 1 precursor	0.103126	1.00107	0.101	0.536	0.217	0.145	0.8	0.2	0.63	0.37	0.204	0.796	0.667	0.333	0.133	0.442	0.342	0.083	0.765	0.235	0.083	0.625	0.292	0.263	0.737	0.02	0.235	0.598	0.078	0	0.069	1	0.647	0.353	0.222	0.306	0.208	0.264	0.103	0.897	0.113	0.208	0.113	0.226	0.321	0.019	0.306
lcl|NM_002379.3_cds_NP_002370.1_1	MATN1	cartilage matrix protein precursor	0.114097	1.07819	0.071	0.619	0.048	0.262	0.786	0.214	0.793	0.207	0.179	0.821	0.773	0.227	0.056	0.5	0.222	0.222	0.571	0.429	0.091	0.727	0.182	0.182	0.818	0	0.233	0.744	0	0	0.023	1	0.455	0.545	0.067	0.467	0.2	0.267	0.043	0.957	0.038	0.308	0	0.154	0.423	0.077	0.375
lcl|NM_002381.5_cds_NP_002372.1_1	MATN3	matrilin-3 precursor	0.14218	1.39296	0.222	0.378	0.133	0.267	0.25	0.75	0.633	0.367	0.367	0.633	0.8	0.2	0.189	0.324	0.27	0.216	0.562	0.438	0.15	0.45	0.4	0.478	0.522	0.075	0.175	0.375	0.175	0.025	0.175	1	0.333	0.667	0.038	0.577	0.192	0.192	0.333	0.667	0.194	0.129	0.129	0.258	0.194	0.097	0.194
lcl|NM_002427.4_cds_NP_002418.1_1	MMP13	collagenase 3 preproprotein	0.14058	1.3453	0.32	0.2	0.12	0.36	0.25	0.75	0.366	0.634	0.593	0.407	0.5	0.5	0.286	0.257	0.143	0.314	0.333	0.667	0.167	0.417	0.417	0.724	0.276	0.023	0.209	0.279	0.256	0.14	0.093	1	0.444	0.556	0.333	0.212	0.03	0.424	0.125	0.875	0.474	0.053	0.158	0.158	0.053	0.105	0.133
lcl|NM_002438.4_cds_NP_002429.1_1	MRC1	macrophage mannose receptor 1 precursor	0.0858657	0.835673	0.329	0.241	0.076	0.354	0.442	0.558	0.365	0.635	0.702	0.298	0.302	0.698	0.371	0.248	0.162	0.219	0.625	0.375	0.176	0.309	0.515	0.673	0.327	0.087	0.115	0.288	0.173	0.183	0.154	1	0.395	0.605	0.328	0.179	0.134	0.358	0.54	0.46	0.333	0.222	0.259	0.037	0.093	0.056	0.189
lcl|NM_002445.4_cds_NP_002436.1_1	MSR1	macrophage scavenger receptor types I and II isoform type 2	0.141045	1.34024	0.5	0.188	0	0.312	1	0	0.294	0.706	0.667	0.333	0.308	0.692	0.531	0.094	0.125	0.25	0.333	0.667	0.318	0.318	0.364	0.727	0.273	0.027	0.297	0.189	0.162	0.135	0.189	1	0.25	0.75	0.333	0.143	0.143	0.381	0.591	0.409	0.429	0.143	0.214	0.071	0.071	0.071	0.179
lcl|NM_002456.6_cds_NP_002447.4_1	MUC1	mucin-1 isoform 1 precursor	0.154913	1.48967	0.263	0.421	0.105	0.211	0.333	0.667	0.556	0.444	0.455	0.545	0.533	0.467	0.1	0.25	0.3	0.35	0.5	0.5	0	0.4	0.6	0.286	0.714	0	0.222	0.556	0.037	0	0.185	1	0.455	0.545	0.375	0.312	0.062	0.25	0.231	0.769	0.2	0.1	0.3	0.2	0.1	0.1	0.265
lcl|NM_002483.7_cds_NP_002474.4_1	CEACAM6	carcinoembryonic antigen-related cell adhesion molecule 6 preproprotein	0.149102	1.41433	0.28	0.48	0.04	0.2	0.6	0.4	0.375	0.625	0.5	0.5	0.75	0.25	0.409	0.273	0.182	0.136	0.4	0.6	0.294	0.412	0.294	0.222	0.778	0.156	0.344	0.375	0.094	0	0.031	1	0.533	0.467	0.241	0.517	0.103	0.138	0.375	0.625	0.2	0.4	0.1	0.1	0	0.2	0.161
lcl|NM_002543.4_cds_NP_002534.1_1	OLR1	oxidized low-density lipoprotein receptor 1 isoform 1	0.163367	1.55441	0.318	0.136	0.091	0.455	0.444	0.556	0.6	0.4	0.579	0.421	0.333	0.667	0.385	0.231	0.154	0.231	0.8	0.2	0.273	0.364	0.364	0.4	0.6	0.182	0.121	0.303	0.152	0.121	0.121	1	0.538	0.462	0.3	0.2	0.1	0.4	0.478	0.522	0.333	0.111	0.222	0	0.333	0	0.125
lcl|NM_002891.5_cds_NP_002882.3_1	RASGRF1	ras-specific guanine nucleotide-releasing factor 1 isoform 1	0.0916523	0.879459	0.177	0.582	0.101	0.139	0.619	0.381	0.672	0.328	0.279	0.721	0.633	0.367	0.174	0.457	0.283	0.087	0.677	0.323	0.096	0.723	0.181	0.287	0.713	0.03	0.254	0.575	0.037	0.045	0.06	1	0.655	0.345	0.218	0.418	0.164	0.2	0.245	0.755	0.105	0.25	0.053	0.329	0.224	0.039	0.289
lcl|NM_002944.3_cds_NP_002935.2_1	ROS1	proto-oncogene tyrosine-protein kinase ROS isoform 1 precursor	0.0577018	0.536018	0.352	0.224	0.04	0.384	0.367	0.633	0.418	0.582	0.674	0.326	0.29	0.71	0.447	0.213	0.156	0.184	0.531	0.469	0.229	0.294	0.477	0.504	0.496	0.086	0.12	0.279	0.202	0.185	0.129	1	0.333	0.667	0.425	0.173	0.031	0.37	0.505	0.495	0.465	0.233	0.081	0.047	0.128	0.047	0.13
lcl|NM_002976.4_cds_NP_002967.2_1	SCN7A	sodium channel protein type 7 subunit alpha	0.072097	0.684653	0.364	0.156	0.026	0.455	0.35	0.65	0.356	0.644	0.753	0.247	0.367	0.633	0.419	0.221	0.14	0.221	0.259	0.741	0.268	0.235	0.497	0.569	0.431	0.073	0.13	0.212	0.264	0.135	0.187	1	0.405	0.595	0.419	0.161	0	0.419	0.615	0.385	0.467	0.217	0.1	0.083	0.083	0.05	0.138
lcl|NM_002984.4_cds_NP_002975.1_1	CCL4	C-C motif chemokine 4 precursor	0.172046	1.57973	0.125	0.25	0.25	0.375	0.833	0.167	0.5	0.5	0.5	0.5	0.5	0.5	0	1	0	0	0	0	0	0	0	0.25	0.75	0.1	0.5	0.3	0.1	0	0	1	1	0	0.429	0.286	0	0.286	0.5	0.5	0.333	0.333	0	0.333	0	0	0.273
lcl|NM_002988.4_cds_NP_002979.1_1	CCL18	C-C motif chemokine 18 precursor	0.121727	1.0365	0.286	0.429	0	0.286	0.714	0.286	1	0	0.5	0.5	1	0	0	0.5	0	0.5	0	0	0.2	0.6	0.2	0.222	0.778	0.091	0.545	0.182	0.182	0	0	1	0.333	0.667	0.4	0.6	0	0	0.333	0.667	0.5	0	0	0	0.5	0	0.4
lcl|NM_002994.5_cds_NP_002985.1_1	CXCL5	C-X-C motif chemokine 5 precursor	0.17081	1.60121	0	0.545	0.182	0.273	0.6	0.4	0.5	0.5	0.8	0.2	0.5	0.5	0.25	0.125	0.25	0.375	0	1	0.167	0.5	0.333	0.375	0.625	0.056	0.056	0.556	0.056	0.056	0.222	1	0.75	0.25	0.333	0.333	0	0.333	0.333	0.667	0.25	0	0	0.25	0	0.5	0.4
lcl|NM_003018.4_cds_NP_003009.2_1	SFTPC	pulmonary surfactant-associated protein C isoform 1 precursor	0.138607	1.27086	0.278	0.5	0.056	0.167	0.833	0.167	0.6	0.4	0.182	0.818	0.75	0.25	0.125	0.625	0.188	0.062	1	0	0.091	0.636	0.273	0.5	0.5	0	0.273	0.591	0.136	0	0	1	1	0	0.2	0.333	0.333	0.133	0.125	0.875	0.167	0	0.333	0.333	0.167	0	0.4
lcl|NM_003019.5_cds_NP_003010.4_1	SFTPD	pulmonary surfactant-associated protein D precursor	0.132746	1.23707	0.333	0.25	0	0.417	0.5	0.5	0.538	0.462	0.32	0.68	0.8	0.2	0.356	0.247	0.247	0.151	1	0	0.25	0.25	0.5	0.304	0.696	0	0.25	0.5	0.071	0.036	0.143	1	0.5	0.5	0.41	0.256	0.026	0.308	0.25	0.75	0.286	0.214	0.071	0.143	0.143	0.143	0.091
lcl|NM_003123.6_cds_NP_003114.1_1	SPN	leukosialin precursor	0.126439	1.21906	0.219	0.438	0.062	0.281	0	0	0.692	0.308	0.174	0.826	0.75	0.25	0.25	0.25	0.432	0.068	0.333	0.667	0.571	0.286	0.143	0.273	0.727	0.086	0.2	0.486	0.171	0.029	0.029	1	0.857	0.143	0.231	0.385	0	0.385	0	1	0.188	0.062	0.062	0.125	0.438	0.125	0.224
lcl|NM_003206.4_cds_NP_003197.2_1	TCF21	transcription factor 21	0.124398	1.22096	0	0.5	0.417	0.083	0.333	0.667	0.75	0.25	0.214	0.786	0.333	0.667	0.083	0.417	0.5	0	1	0	0	0.667	0.333	0.267	0.733	0	0.222	0.5	0.056	0.056	0.167	1	0.889	0.111	0	0.889	0.111	0	0.167	0.833	0.083	0.333	0.167	0.333	0.083	0	0.45
lcl|NM_003278.3_cds_NP_003269.2_1	CLEC3B	tetranectin isoform 1precursor	0.0934117	0.872084	0	0.765	0.235	0	1	0	0.667	0.333	0	1	0.714	0.286	0	0.733	0.267	0	1	0	0	0.857	0.143	0.125	0.875	0	0.364	0.636	0	0	0	1	0.875	0.125	0.333	0.5	0	0.167	0.083	0.917	0	0	0	0.833	0	0.167	0.429
lcl|NM_003357.5_cds_NP_003348.1_1	SCGB1A1	uteroglobin precursor	0.133102	1.21478	0.222	0.222	0	0.556	0.75	0.25	0.75	0.25	0.571	0.429	0.5	0.5	0	0	1	0	0	0	0.2	0.6	0.2	0.333	0.667	0	0.538	0.385	0.077	0	0	1	0	1	0	0.6	0.2	0.2	0.6	0.4	0.333	0.333	0	0	0	0.333	0.5
lcl|NM_003391.3_cds_NP_003382.1_1	WNT2	protein Wnt-2 precursor	0.142689	1.37605	0.172	0.552	0	0.276	0.542	0.458	0.5	0.5	0.5	0.5	0.385	0.615	0.172	0.483	0.172	0.172	0.8	0.2	0	0.667	0.333	0.318	0.682	0.042	0.375	0.417	0.083	0	0.083	1	0.625	0.375	0.556	0.222	0	0.222	0.182	0.818	0.138	0.379	0.103	0.138	0.172	0.069	0.346
lcl|NM_003541.3_cds_NP_003532.1_1	H4C12	histone H4	0.111446	1.09526	0	0.571	0.143	0.286	0	0	0.667	0.333	0	1	1	0	0	0.647	0.118	0.235	1	0	0	1	0	0.273	0.727	0	0.375	0.375	0.25	0	0	1	0.5	0.5	0	0	1	0	0	1	0	0	0	0.786	0.143	0.071	0
lcl|NM_003665.4_cds_NP_003656.2_1	FCN3	ficolin-3 isoform 1 precursor	0.148458	1.40238	0.3	0.5	0.05	0.15	0.556	0.444	0.538	0.462	0.333	0.667	0.545	0.455	0.184	0.342	0.211	0.263	0.9	0.1	0	0.333	0.667	0.286	0.714	0.057	0.257	0.486	0.114	0	0.086	1	0.583	0.417	0.391	0.391	0	0.217	0.2	0.8	0.1	0.25	0.1	0.25	0.2	0.1	0.304
lcl|NM_003823.4_cds_NP_003814.1_1	TNFRSF6B	tumor necrosis factor receptor superfamily member 6B precursor	0.129771	1.20401	0.129	0.452	0.258	0.161	0.81	0.19	1	0	0.053	0.947	0.8	0.2	0.087	0.522	0.261	0.13	0.875	0.125	0	0.75	0.25	0	1	0.029	0.2	0.686	0	0	0.086	1	0.833	0.167	0.276	0.31	0.31	0.103	0	1	0	0.161	0.032	0.355	0.29	0.161	0.471
lcl|NM_003855.5_cds_NP_003846.1_1	IL18R1	interleukin-18 receptor 1 isoform 1 precursor	0.130412	1.2667	0.389	0.167	0	0.444	0.467	0.533	0.333	0.667	0.681	0.319	0.478	0.522	0.591	0.136	0.182	0.091	0.316	0.684	0.333	0.273	0.394	0.732	0.268	0.172	0.034	0.121	0.224	0.155	0.293	1	0.387	0.613	0.35	0.2	0.1	0.35	0.5	0.5	0.63	0.222	0.074	0.037	0	0.037	0.22
lcl|NM_003856.4_cds_NP_003847.2_1	IL1RL1	interleukin-1 receptor-like 1 isoform 2 precursor	0.153417	1.48902	0.333	0.208	0.125	0.333	0.182	0.818	0.429	0.571	0.588	0.412	0.312	0.688	0.45	0.25	0.15	0.15	0.75	0.25	0.222	0.111	0.667	0.6	0.4	0.138	0.103	0.276	0.138	0.138	0.207	1	0.19	0.81	0.417	0.167	0	0.417	0.706	0.294	0.533	0.4	0	0	0	0.067	0.042
lcl|NM_003950.4_cds_NP_003941.2_1	F2RL3	proteinase-activated receptor 4 preproprotein	0.109342	1.00881	0.13	0.593	0.204	0.074	0.75	0.25	0.733	0.267	0.2	0.8	1	0	0.062	0.469	0.344	0.125	0.778	0.222	0	1	0	0	1	0	0.169	0.779	0.026	0	0.026	1	0.667	0.333	0.038	0.615	0.269	0.077	0.3	0.7	0	0.115	0.038	0.346	0.423	0.077	0.484
lcl|NM_003979.4_cds_NP_003970.1_1	GPRC5A	retinoic acid-induced protein 3	0.140608	1.3313	0	0.52	0.04	0.44	0.571	0.429	0.571	0.429	0.533	0.467	0.615	0.385	0.045	0.364	0.318	0.273	0.4	0.6	0	0.778	0.222	0.312	0.688	0.041	0.429	0.347	0.082	0	0.102	1	0.5	0.5	0.059	0.353	0.118	0.471	0.455	0.545	0.188	0.25	0.125	0.25	0.125	0.062	0.25
lcl|NM_004049.4_cds_NP_004040.1_1	BCL2A1	bcl-2-related protein A1 isoform 1	0.160119	1.56554	0.167	0.333	0.333	0.167	0.4	0.6	0.714	0.286	0.786	0.214	0.273	0.727	0.5	0.333	0	0.167	0	0	0.308	0.231	0.462	0.308	0.692	0.429	0.143	0.286	0.071	0	0.071	1	0.4	0.6	0.4	0	0.2	0.4	0.636	0.364	0.5	0.333	0.167	0	0	0	0.111
lcl|NM_004390.5_cds_NP_004381.2_1	CTSH	pro-cathepsin H isoform a preproprotein	0.136499	1.33282	0.103	0.621	0.103	0.172	0.917	0.083	0.7	0.3	0.375	0.625	0.438	0.562	0.241	0.207	0.276	0.276	0.8	0.2	0.143	0.857	0	0.435	0.565	0	0.273	0.591	0.045	0.045	0.045	1	0.667	0.333	0.125	0.375	0.062	0.438	0.231	0.769	0.143	0.286	0.143	0.143	0.143	0.143	0.174
lcl|NM_004469.5_cds_NP_004460.1_1	VEGFD	vascular endothelial growth factor D preproprotein	0.149442	1.44707	0.333	0.267	0.067	0.333	0.467	0.533	0.615	0.385	0.567	0.433	0.385	0.615	0.2	0.3	0.3	0.2	0.467	0.533	0.154	0.462	0.385	0.542	0.458	0.2	0.2	0.2	0.12	0.04	0.24	1	0.455	0.545	0.417	0.25	0	0.333	0.071	0.929	0.333	0.208	0.208	0.167	0.042	0.042	0.171
lcl|NM_004557.4_cds_NP_004548.3_1	NOTCH4	neurogenic locus notch homolog protein 4 preproprotein	0.073575	0.698181	0.177	0.475	0.076	0.272	0.593	0.407	0.622	0.378	0.302	0.698	0.74	0.26	0.267	0.356	0.279	0.097	0.766	0.234	0.3	0.4	0.3	0.424	0.576	0.08	0.262	0.497	0.102	0.011	0.048	1	0.717	0.283	0.245	0.377	0.086	0.291	0.192	0.808	0.112	0.153	0.102	0.265	0.255	0.112	0.25
lcl|NM_004591.3_cds_NP_004582.1_1	CCL20	C-C motif chemokine 20 isoform 1 precursor	0.130017	1.25637	0.429	0.143	0	0.429	0.571	0.429	1	0	1	0	0.25	0.75	0.25	0.75	0	0	0.667	0.333	0	0.5	0.5	0.6	0.4	0.071	0.357	0.214	0.143	0	0.214	1	0.4	0.6	0.5	0	0	0.5	0	1	0	0	0	0	0.333	0.667	0.167
lcl|NM_004621.6_cds_NP_004612.2_1	TRPC6	short transient receptor potential channel 6	0.108175	1.04455	0.314	0.286	0.057	0.343	0.867	0.133	0.442	0.558	0.699	0.301	0.549	0.451	0.354	0.25	0.167	0.229	0.421	0.579	0.276	0.138	0.586	0.619	0.381	0.067	0.202	0.26	0.231	0.135	0.106	1	0.34	0.66	0.382	0.206	0.176	0.235	0.243	0.757	0.267	0.244	0.067	0.111	0.244	0.067	0.2
lcl|NM_004624.4_cds_NP_004615.2_1	VIPR1	vasoactive intestinal polypeptide receptor 1 isoform 1 precursor	0.126863	1.21091	0.091	0.636	0.121	0.152	0.688	0.312	0.714	0.286	0.15	0.85	0.724	0.276	0.061	0.606	0.182	0.152	0.889	0.111	0.138	0.724	0.138	0.188	0.812	0.038	0.283	0.509	0.075	0	0.094	1	0.636	0.364	0.227	0.364	0.273	0.136	0.167	0.833	0	0.333	0.042	0.333	0.292	0	0.306
lcl|NM_004665.5_cds_NP_004656.2_1	VNN2	vascular non-inflammatory molecule 2 isoform 1 precursor	0.136817	1.31677	0.387	0.226	0.032	0.355	0.417	0.583	0.526	0.474	0.517	0.483	0.375	0.625	0.484	0.129	0.194	0.194	0.214	0.786	0.37	0.259	0.37	0.565	0.435	0.132	0.113	0.208	0.226	0.113	0.208	1	0.323	0.677	0.414	0.172	0.069	0.345	0.4	0.6	0.333	0.333	0.111	0	0.056	0.167	0.161
lcl|NM_004829.7_cds_NP_004820.2_1	NCR1	natural cytotoxicity triggering receptor 1 isoform a precursor	0.159647	1.51606	0.222	0.556	0.056	0.167	0.571	0.429	0.818	0.182	0.421	0.579	0.615	0.385	0.368	0.316	0.316	0	0.5	0.5	0	0.75	0.25	0.364	0.636	0.086	0.314	0.371	0.143	0.057	0.029	1	0.778	0.222	0.2	0.4	0.1	0.3	0.214	0.786	0.316	0.263	0.105	0.105	0.158	0.053	0.429
lcl|NM_004851.3_cds_NP_004842.1_1	NAPSA	napsin-A preproprotein	0.137901	1.31514	0.194	0.516	0.129	0.161	0.667	0.333	0.474	0.526	0.278	0.722	0.625	0.375	0.298	0.17	0.426	0.106	0.556	0.444	0.042	0.708	0.25	0.091	0.909	0.038	0.264	0.509	0.057	0.019	0.113	1	0.556	0.444	0.22	0.341	0.122	0.317	0.333	0.667	0.091	0.227	0.136	0.318	0.182	0.045	0.217
lcl|NM_004962.5_cds_NP_004953.1_1	GDF10	growth/differentiation factor 10 preproprotein	0.114687	1.10694	0.113	0.585	0.208	0.094	0.625	0.375	0.643	0.357	0.158	0.842	0.812	0.188	0.143	0.464	0.393	0	0.833	0.167	0.071	0.857	0.071	0.211	0.789	0.062	0.229	0.604	0.042	0	0.062	1	0.8	0.2	0.077	0.538	0.269	0.115	0.045	0.955	0.023	0.273	0.045	0.295	0.341	0.023	0.357
lcl|NM_005411.5_cds_NP_005402.3_1	SFTPA1	pulmonary surfactant-associated protein A1 isoform 1 precursor	0.148735	1.36524	0.294	0.529	0	0.176	0.333	0.667	0.583	0.417	0.167	0.833	0.667	0.333	0.316	0.289	0.211	0.184	0.5	0.5	0.1	0.6	0.3	0.286	0.714	0.056	0.333	0.5	0.056	0	0.056	1	0.5	0.5	0.296	0.148	0	0.556	0.25	0.75	0.231	0.385	0.154	0.154	0.077	0	0.333
lcl|NM_005434.5_cds_NP_005425.1_1	MALL	MAL-like protein isoform 1	0.138721	1.34876	0.067	0.8	0.067	0.067	0	0	1	0	0.333	0.667	0.667	0.333	0.333	0.167	0.5	0	0.6	0.4	0.182	0.455	0.364	1	0	0.045	0.227	0.5	0	0	0.227	1	0	1	0.111	0.556	0.222	0.111	1	0	1	0	0	0	0	0	0.267
lcl|NM_005585.5_cds_NP_005576.3_1	SMAD6	mothers against decapentaplegic homolog 6	0.101732	0.992507	0.071	0.548	0.286	0.095	0.933	0.067	0.885	0.115	0.219	0.781	0.857	0.143	0.052	0.741	0.172	0.034	1	0	0	1	0	0.167	0.833	0.02	0.265	0.653	0.02	0	0.041	1	1	0	0.061	0.51	0.347	0.082	0	1	0.039	0.059	0.098	0.451	0.333	0.02	0.378
lcl|NM_006030.4_cds_NP_006021.2_1	CACNA2D2	voltage-dependent calcium channel subunit alpha-2/delta-2 isoform b precursor	0.0939012	0.87911	0.157	0.542	0.096	0.205	0.714	0.286	0.667	0.333	0.129	0.871	0.755	0.245	0.13	0.623	0.159	0.087	0.9	0.1	0.05	0.725	0.225	0.137	0.863	0.075	0.2	0.6	0.058	0.017	0.05	1	0.783	0.217	0.101	0.42	0.261	0.217	0.102	0.898	0.123	0.215	0.062	0.277	0.246	0.077	0.377
lcl|NM_006043.2_cds_NP_006034.1_1	HS3ST2	heparan sulfate glucosamine 3-O-sulfotransferase 2	0.139486	1.38009	0	0.6	0.25	0.15	0.778	0.222	0.75	0.25	0.4	0.6	0.7	0.3	0.036	0.607	0.25	0.107	0.857	0.143	0.062	0.688	0.25	0.368	0.632	0.026	0.385	0.462	0.026	0	0.103	1	0.875	0.125	0.033	0.467	0.233	0.267	0.154	0.846	0.083	0.194	0.194	0.333	0.167	0.028	0.407
lcl|NM_006129.5_cds_NP_006120.1_1	BMP1	bone morphogenetic protein 1 isoform 3 precursor	0.0942507	0.88199	0.083	0.583	0.146	0.188	0.61	0.39	0.824	0.176	0.109	0.891	0.808	0.192	0.093	0.5	0.314	0.093	0.889	0.111	0	0.694	0.306	0.207	0.793	0.017	0.362	0.552	0.052	0	0.017	1	0.906	0.094	0.132	0.547	0.075	0.245	0.152	0.848	0.06	0.134	0.104	0.403	0.224	0.075	0.375
lcl|NM_006269.2_cds_NP_006260.1_1	RP1	oxygen-regulated protein 1 isoform 1	0.0636714	0.611891	0.379	0.155	0.029	0.437	0.36	0.64	0.352	0.648	0.628	0.372	0.263	0.737	0.362	0.181	0.095	0.362	0.327	0.673	0.325	0.219	0.456	0.645	0.355	0.123	0.099	0.117	0.199	0.24	0.222	1	0.295	0.705	0.36	0.21	0.04	0.39	0.56	0.44	0.402	0.304	0.065	0.098	0.076	0.054	0.117
lcl|NM_006424.3_cds_NP_006415.3_1	SLC34A2	sodium-dependent phosphate transport protein 2B isoform a	0.115831	1.12039	0.174	0.543	0.087	0.196	0.862	0.138	0.28	0.72	0.25	0.75	0.737	0.263	0.244	0.341	0.317	0.098	0.5	0.5	0.105	0.596	0.298	0.342	0.658	0.012	0.265	0.41	0.096	0.024	0.193	1	0.852	0.148	0.081	0.486	0.189	0.243	0.125	0.875	0.238	0.095	0.048	0.476	0.143	0	0.28
lcl|NM_006615.3_cds_NP_006606.1_1	CAPN9	calpain-9 isoform 1	0.121874	1.16652	0.176	0.49	0.059	0.275	0.667	0.333	0.6	0.4	0.254	0.746	0.667	0.333	0.175	0.35	0.3	0.175	0.706	0.294	0.079	0.579	0.342	0.465	0.535	0.074	0.162	0.529	0.132	0.029	0.074	1	0.52	0.48	0.29	0.29	0.129	0.29	0.226	0.774	0.282	0.154	0.077	0.103	0.333	0.051	0.372
lcl|NM_006774.5_cds_NP_006765.4_1	INMT	indolethylamine N-methyltransferase isoform 1	0.136793	1.25934	0.042	0.542	0.083	0.333	0.455	0.545	0.6	0.4	0.238	0.762	0.636	0.364	0.095	0.429	0.286	0.19	1	0	0	0.333	0.667	0.118	0.882	0.03	0.273	0.485	0.121	0	0.091	1	0.75	0.25	0.067	0.333	0.333	0.267	0.429	0.571	0	0.1	0.1	0.3	0.4	0.1	0.357
lcl|NM_007037.6_cds_NP_008968.4_1	ADAMTS8	A disintegrin and metalloproteinase with thrombospondin motifs 8 preproprotein	0.0984515	0.938983	0.127	0.535	0.183	0.155	0.675	0.325	0.756	0.244	0.186	0.814	0.821	0.179	0.144	0.389	0.4	0.067	0.917	0.083	0.042	0.792	0.167	0.314	0.686	0.032	0.215	0.667	0.032	0.011	0.043	1	0.571	0.429	0.097	0.556	0.208	0.139	0.024	0.976	0.098	0.176	0.078	0.275	0.294	0.078	0.429
lcl|NM_007191.5_cds_NP_009122.2_1	WIF1	wnt inhibitory factor 1 precursor	0.132125	1.27861	0.433	0.333	0.067	0.167	0.455	0.545	0.182	0.818	0.5	0.5	0.588	0.412	0.432	0.162	0.189	0.216	0.5	0.5	0.111	0.556	0.333	0.8	0.2	0.077	0.308	0.423	0.154	0	0.038	1	0.25	0.75	0.333	0.067	0.067	0.533	0.526	0.474	0.278	0.222	0.167	0.111	0.222	0	0.353
lcl|NM_007231.5_cds_NP_009162.1_1	SLC6A14	sodium- and chloride-dependent neutral and basic amino acid transporter B(0+)	0.124224	1.1987	0.267	0.178	0.022	0.533	0.5	0.5	0.412	0.588	0.48	0.52	0.35	0.65	0.44	0.2	0.06	0.3	0.333	0.667	0.27	0.238	0.492	0.727	0.273	0.121	0.121	0.152	0.212	0.182	0.212	1	0.385	0.615	0.5	0.154	0.077	0.269	0.619	0.381	0.471	0.235	0.059	0.059	0.059	0.118	0.122
lcl|NM_012292.4_cds_NP_036424.2_1	ARHGAP45	rho GTPase-activating protein 45 isoform 1 precursor	0.0840611	0.813563	0.071	0.562	0.214	0.152	0.739	0.261	0.846	0.154	0.099	0.901	0.867	0.133	0.101	0.494	0.291	0.114	0.844	0.156	0.04	0.88	0.08	0.115	0.885	0.043	0.216	0.672	0.052	0	0.017	1	0.917	0.083	0.104	0.478	0.313	0.104	0.051	0.949	0.026	0.118	0.053	0.289	0.408	0.105	0.38
lcl|NM_012335.4_cds_NP_036467.2_1	MYO1F	unconventional myosin-If isoform 1	0.0872417	0.834011	0.082	0.672	0.115	0.131	0.538	0.462	0.786	0.214	0.182	0.818	0.811	0.189	0.13	0.533	0.261	0.076	0.895	0.105	0.019	0.833	0.148	0.147	0.853	0.022	0.283	0.533	0.098	0	0.065	1	0.792	0.208	0.105	0.596	0.123	0.175	0.15	0.85	0.067	0.157	0.135	0.281	0.292	0.067	0.477
lcl|NM_013404.4_cds_NP_037536.2_1	MSLN	mesothelin isoform 2 preproprotein	0.105835	1.01596	0.054	0.464	0.196	0.286	0.583	0.417	0.824	0.176	0.194	0.806	0.889	0.111	0.227	0.364	0.341	0.068	0.833	0.167	0.059	0.824	0.118	0.182	0.818	0.097	0.243	0.544	0.039	0	0.078	1	0.667	0.333	0.145	0.491	0.145	0.218	0.121	0.879	0	0.136	0.045	0.273	0.5	0.045	0.349
lcl|NM_014059.3_cds_NP_054778.2_1	RGCC	regulator of cell cycle RGCC	0.145241	1.40039	0.12	0.4	0.36	0.12	1	0	0.769	0.231	0.2	0.8	0.875	0.125	0.333	0.667	0	0	1	0	0	0	1	0.714	0.286	0.077	0.077	0.462	0.231	0.154	0	1	0.5	0.5	0.25	0.375	0.25	0.125	0	1	0	0.2	0	0.6	0.2	0	0.429
lcl|NM_014143.4_cds_NP_054862.1_1	CD274	programmed cell death 1 ligand 1 isoform a precursor	0.155651	1.46045	0.375	0.312	0	0.312	0.667	0.333	0.429	0.571	0.524	0.476	0.545	0.455	0.25	0.167	0.167	0.417	0.111	0.889	0.105	0.474	0.421	0.421	0.579	0.1	0.033	0.367	0.1	0.167	0.233	1	0.5	0.5	0.5	0.2	0	0.3	0.5	0.5	0.467	0.267	0.067	0.067	0.067	0.067	0.385
lcl|NM_014218.3_cds_NP_055033.2_1	KIR2DL1	killer cell immunoglobulin-like receptor 2DL1 precursor	0.157398	1.50195	0.235	0.353	0.176	0.235	0.75	0.25	0.733	0.267	0.421	0.579	0.714	0.286	0.304	0.13	0.391	0.174	0.625	0.375	0.071	0.714	0.214	0.667	0.333	0.061	0.273	0.394	0.121	0	0.152	1	0.538	0.462	0.308	0.308	0	0.385	0.25	0.75	0.389	0.167	0.056	0.278	0.056	0.056	0.125
lcl|NM_014360.4_cds_NP_055175.2_1	NKX2-8	homeobox protein Nkx-2.8	0.127041	1.24048	0.094	0.5	0.312	0.094	1	0	0.778	0.222	0.067	0.933	1	0	0.111	0.667	0.111	0.111	0.8	0.2	0	1	0	0.125	0.875	0.077	0.077	0.577	0.154	0.077	0.038	1	0.5	0.5	0.179	0.393	0.25	0.179	0.077	0.923	0	0.13	0	0.522	0.304	0.043	0.273
lcl|NM_014398.4_cds_NP_055213.2_1	LAMP3	lysosome-associated membrane glycoprotein 3 precursor	0.147365	1.44327	0.405	0.31	0.167	0.119	0.5	0.5	0.357	0.643	0.636	0.364	0.357	0.643	0.375	0.167	0.25	0.208	0.615	0.385	0.2	0.4	0.4	0.647	0.353	0.071	0.214	0.25	0.214	0.107	0.143	1	0.714	0.286	0.406	0.219	0	0.375	0.483	0.517	0.5	0.083	0.083	0.167	0.167	0	0.206
lcl|NM_015234.5_cds_NP_056049.4_1	ADGRF5	adhesion G protein-coupled receptor F5 precursor	0.0892527	0.852196	0.262	0.4	0.031	0.308	0.659	0.341	0.511	0.489	0.686	0.314	0.565	0.435	0.333	0.217	0.246	0.203	0.556	0.444	0.214	0.439	0.347	0.412	0.588	0.075	0.25	0.292	0.142	0.067	0.175	1	0.451	0.549	0.443	0.131	0.049	0.377	0.354	0.646	0.342	0.368	0.026	0.105	0.132	0.026	0.227
lcl|NM_015868.3_cds_NP_056952.2_1	KIR2DL3	killer cell immunoglobulin-like receptor 2DL3 precursor	0.15119	1.45545	0.333	0.467	0	0.2	0.75	0.25	0.733	0.267	0.368	0.632	0.733	0.267	0.292	0.125	0.375	0.208	0.625	0.375	0	0.833	0.167	0.545	0.455	0.062	0.281	0.344	0.156	0	0.156	1	0.667	0.333	0.241	0.379	0.034	0.345	0.308	0.692	0.412	0.294	0	0.118	0.059	0.118	0.143
lcl|NM_016184.3_cds_NP_057268.1_1	CLEC4A	C-type lectin domain family 4 member A isoform 1	0.146918	1.39293	0.231	0.308	0	0.462	0.333	0.667	0.286	0.714	0.524	0.476	0.529	0.471	0.167	0.333	0.167	0.333	0.5	0.5	0.2	0.5	0.3	0.529	0.471	0.111	0.056	0.389	0.222	0.056	0.167	1	0.231	0.769	0.364	0.455	0	0.182	0.545	0.455	0.222	0.333	0.111	0.111	0	0.222	0.04
lcl|NM_016232.5_cds_NP_057316.3_1	IL1RL1	interleukin-1 receptor-like 1 isoform 1 precursor	0.136639	1.32422	0.244	0.341	0.098	0.317	0.267	0.733	0.423	0.577	0.448	0.552	0.333	0.667	0.423	0.231	0.231	0.115	0.714	0.286	0.205	0.256	0.538	0.556	0.444	0.132	0.132	0.321	0.151	0.113	0.151	1	0.233	0.767	0.333	0.19	0	0.476	0.5	0.5	0.407	0.407	0.037	0	0.074	0.074	0.139
lcl|NM_016369.4_cds_NP_057453.1_1	CLDN18	claudin-18 isoform 1 precursor	0.139088	1.31456	0.12	0.6	0.12	0.16	0.875	0.125	0.857	0.143	0.571	0.429	0.667	0.333	0.167	0.4	0.233	0.2	0.667	0.333	0.067	0.6	0.333	0.444	0.556	0.048	0.19	0.667	0.095	0	0	1	1	0	0.333	0.333	0	0.333	0.25	0.75	0	0.5	0.125	0.25	0.125	0	0.19
lcl|NM_016452.2_cds_NP_057536.1_1	CAPN9	calpain-9 isoform 2	0.120578	1.15593	0.184	0.51	0.061	0.245	0.727	0.273	0.628	0.372	0.25	0.75	0.66	0.34	0.184	0.368	0.289	0.158	0.688	0.312	0.079	0.579	0.342	0.476	0.524	0.076	0.167	0.515	0.136	0.03	0.076	1	0.52	0.48	0.276	0.31	0.103	0.31	0.233	0.767	0.289	0.184	0.079	0.105	0.342	0	0.4
lcl|NM_016583.4_cds_NP_057667.1_1	BPIFA1	BPI fold-containing family A member 1 precursor	0.143791	1.30419	0.333	0.444	0	0.222	1	0	0.75	0.25	0.5	0.5	0.25	0.75	0.273	0.394	0.152	0.182	0.6	0.4	0.105	0.526	0.368	0.25	0.75	0.017	0.172	0.466	0.172	0.034	0.138	1	0.417	0.583	0.056	0.5	0.056	0.389	0.333	0.667	0.4	0.4	0	0	0	0.2	0.417
lcl|NM_017434.5_cds_NP_059130.2_1	DUOX1	dual oxidase 1 precursor	0.0825048	0.776031	0.196	0.457	0.13	0.217	0.536	0.464	0.761	0.239	0.204	0.796	0.704	0.296	0.192	0.434	0.333	0.04	0.766	0.234	0	0.833	0.167	0.13	0.87	0.028	0.25	0.589	0.056	0.017	0.061	1	0.681	0.319	0.122	0.622	0.067	0.189	0.081	0.919	0.114	0.138	0.081	0.26	0.35	0.057	0.345
lcl|NM_017439.4_cds_NP_059135.2_1	GSAP	gamma-secretase-activating protein isoform a	0.11191	1.09905	0.275	0.225	0.15	0.35	0.455	0.545	0.462	0.538	0.642	0.358	0.333	0.667	0.474	0.184	0.211	0.132	0.45	0.55	0.12	0.24	0.64	0.532	0.468	0.076	0.168	0.277	0.168	0.16	0.151	1	0.49	0.51	0.276	0.069	0.103	0.552	0.333	0.667	0.394	0.273	0.061	0.03	0.182	0.061	0.157
lcl|NM_018058.7_cds_NP_060528.3_1	CRTAC1	cartilage acidic protein 1 isoform A precursor	0.115373	1.07721	0.065	0.516	0.081	0.339	0.714	0.286	0.706	0.294	0.176	0.824	0.724	0.276	0.167	0.424	0.318	0.091	0.545	0.455	0	0.84	0.16	0.111	0.889	0	0.383	0.489	0.043	0.021	0.064	1	0.59	0.41	0.128	0.538	0.128	0.205	0.133	0.867	0.07	0.093	0.093	0.279	0.395	0.07	0.348
lcl|NM_018370.3_cds_NP_060840.2_1	DRAM1	DNA damage-regulated autophagy modulator protein 1	0.164156	1.61624	0.176	0.471	0.059	0.294	0.444	0.556	0.2	0.8	0.5	0.5	0.6	0.4	0.4	0.133	0.133	0.333	0.75	0.25	0.238	0.429	0.333	0.4	0.6	0.19	0.238	0.143	0.143	0.095	0.19	1	0.5	0.5	0.3	0.4	0.1	0.2	0.375	0.625	0.4	0.4	0	0	0.2	0	0.048
lcl|NM_018643.5_cds_NP_061113.1_1	TREM1	triggering receptor expressed on myeloid cells 1 isoform 1 precursor	0.160818	1.53805	0.2	0.3	0	0.5	0.5	0.5	0.4	0.6	0.462	0.538	0.444	0.556	0.273	0.091	0.364	0.273	0.25	0.75	0.25	0.5	0.25	0.267	0.733	0.077	0.192	0.5	0.077	0.077	0.077	1	0.375	0.625	0.188	0.312	0.062	0.438	0.333	0.667	0.077	0.538	0.154	0.231	0	0	0.235
lcl|NM_018965.4_cds_NP_061838.1_1	TREM2	triggering receptor expressed on myeloid cells 2 precursor isoform 1 precursor	0.138773	1.26316	0.188	0.5	0.125	0.188	0.833	0.167	0.538	0.462	0.25	0.75	0.714	0.286	0.263	0.316	0.316	0.105	0.455	0.545	0	0.778	0.222	0	1	0.056	0.389	0.444	0.028	0.028	0.056	1	0.5	0.5	0.429	0.5	0	0.071	0.182	0.818	0.083	0.417	0	0.167	0.25	0.083	0.412
lcl|NM_019601.4_cds_NP_062547.1_1	SUSD2	sushi domain-containing protein 2 precursor	0.09842	0.929498	0.254	0.444	0.206	0.095	0.714	0.286	0.791	0.209	0.061	0.939	0.829	0.171	0.129	0.557	0.243	0.071	0.846	0.154	0.077	0.923	0	0.278	0.722	0.012	0.235	0.682	0.024	0	0.047	1	0.857	0.143	0.172	0.603	0.103	0.121	0.194	0.806	0.049	0.171	0.098	0.317	0.244	0.122	0.382
lcl|NM_020056.5_cds_NP_064440.1_1	HLA-DQA2	HLA class II histocompatibility antigen, DQ alpha 2 chain precursor	0.14928	1.37125	0.071	0.5	0	0.429	0.5	0.5	0.727	0.273	0.222	0.778	0.533	0.467	0.158	0.316	0.211	0.316	0.667	0.333	0.083	0.583	0.333	0.556	0.444	0.036	0.286	0.429	0.071	0.036	0.143	1	0.667	0.333	0.071	0.214	0.071	0.643	0.25	0.75	0.75	0	0	0	0	0.25	0.174
lcl|NM_020356.4_cds_NP_065089.2_1	CASS4	cas scaffolding protein family member 4 isoform a	0.11961	1.14027	0.235	0.412	0.176	0.176	0.5	0.5	0.743	0.257	0.5	0.5	0.364	0.636	0.229	0.4	0.257	0.114	0.765	0.235	0.125	0.594	0.281	0.25	0.75	0.026	0.303	0.382	0.145	0.079	0.066	1	0.464	0.536	0.239	0.352	0.042	0.366	0.268	0.732	0.34	0.3	0.06	0.12	0.16	0.02	0.322
lcl|NM_020956.2_cds_NP_066007.1_1	PRX	periaxin isoform 1	0.13019	1.28294	0.062	0.625	0.25	0.062	1	0	0.833	0.167	0.133	0.867	1	0	0.091	0.545	0.364	0	0	0	0	0.8	0.2	0.286	0.714	0.062	0.062	0.75	0.062	0	0.062	1	1	0	0	0.4	0.5	0.1	0.25	0.75	0	0.231	0.077	0.308	0.385	0	0.5
lcl|NM_022475.3_cds_NP_071920.1_1	HHIP	hedgehog-interacting protein precursor	0.128469	1.23972	0.476	0.238	0.048	0.238	0.618	0.382	0.405	0.595	0.696	0.304	0.469	0.531	0.333	0.197	0.273	0.197	0.55	0.45	0.267	0.267	0.467	0.55	0.45	0.103	0.167	0.372	0.141	0.077	0.141	1	0.593	0.407	0.359	0.205	0.077	0.359	0.52	0.48	0.52	0.2	0.04	0.06	0.12	0.06	0.188
lcl|NM_022570.5_cds_NP_072092.2_1	CLEC7A	C-type lectin domain family 7 member A isoform b	0.156105	1.51469	0.167	0	0	0.833	0.25	0.75	0.333	0.667	0.5	0.5	0.429	0.571	0.6	0.2	0.1	0.1	0.667	0.333	0.467	0.133	0.4	0.429	0.571	0.2	0.15	0.2	0.1	0.15	0.2	1	0.2	0.8	0.25	0.167	0	0.583	0.8	0.2	0.4	0.2	0	0.2	0.2	0	0.179
lcl|NM_023938.6_cds_NP_076427.2_1	C1orf116	specifically androgen-regulated gene protein isoform 1	0.121883	1.13884	0.192	0.308	0.038	0.462	0	1	0.65	0.35	0.267	0.733	0.889	0.111	0.31	0.333	0.214	0.143	0.909	0.091	0.067	0.6	0.333	0.281	0.719	0.074	0.167	0.556	0.074	0.037	0.093	1	0.538	0.462	0.325	0.325	0.065	0.286	0.231	0.769	0.211	0.289	0.105	0.158	0.132	0.105	0.383
lcl|NM_024574.4_cds_NP_078850.3_1	NDNF	protein NDNF precursor	0.132622	1.275	0.346	0.308	0.038	0.308	0.273	0.727	0.314	0.686	0.594	0.406	0.303	0.697	0.321	0.214	0.25	0.214	0.636	0.364	0.217	0.391	0.391	0.579	0.421	0.096	0.173	0.365	0.173	0.096	0.096	1	0.611	0.389	0.364	0.273	0.03	0.333	0.219	0.781	0.32	0.36	0.04	0.08	0.12	0.08	0.174
lcl|NM_024830.5_cds_NP_079106.3_1	LPCAT1	lysophosphatidylcholine acyltransferase 1	0.127145	1.2576	0.155	0.517	0.224	0.103	0.545	0.455	0.808	0.192	0.45	0.55	0.769	0.231	0.375	0.281	0.219	0.125	0.833	0.167	0.13	0.696	0.174	0.208	0.792	0.051	0.237	0.576	0.068	0.034	0.034	1	0.889	0.111	0.162	0.297	0.189	0.351	0.222	0.778	0.111	0.222	0.111	0.111	0.417	0.028	0.344
lcl|NM_024873.6_cds_NP_079149.3_1	TNIP3	TNFAIP3-interacting protein 3 isoform 1	0.133075	1.30975	0.286	0.214	0.143	0.357	0.3	0.7	0.647	0.353	0.578	0.422	0.571	0.429	0.333	0.5	0	0.167	0.3	0.7	0.571	0.143	0.286	0.444	0.556	0.091	0.091	0.242	0.212	0.152	0.212	1	0.333	0.667	0.583	0.083	0.25	0.083	0.387	0.613	0.37	0.222	0.111	0.111	0.185	0	0.062
lcl|NM_025218.4_cds_NP_079494.1_1	ULBP1	UL16-binding protein 1 isoform 1 precursor	0.146928	1.37837	0.176	0.588	0.118	0.118	0.375	0.625	0.545	0.455	0.667	0.333	0.714	0.286	0.385	0.385	0.231	0	0.625	0.375	0.111	0.444	0.444	0.294	0.706	0.062	0.25	0.344	0.281	0.031	0.031	1	0.571	0.429	0.267	0.4	0.067	0.267	0.545	0.455	0.556	0.333	0	0	0.111	0	0.167
lcl|NM_030788.4_cds_NP_110415.1_1	DCSTAMP	dendritic cell-specific transmembrane protein isoform 1	0.137998	1.34699	0.52	0.24	0.04	0.2	0.385	0.615	0.417	0.583	0.474	0.526	0.321	0.679	0.269	0.346	0.192	0.192	0.308	0.692	0.135	0.486	0.378	0.5	0.5	0.093	0.147	0.333	0.253	0.013	0.16	1	0.545	0.455	0.381	0.286	0.19	0.143	0.444	0.556	0.25	0.45	0.1	0.05	0.1	0.05	0.205
lcl|NM_031313.3_cds_NP_112603.2_1	ALPG	alkaline phosphatase, germ cell type preproprotein	0.115697	1.10186	0.133	0.617	0.15	0.1	1	0	0.871	0.129	0.074	0.926	0.833	0.167	0.157	0.333	0.314	0.196	0.625	0.375	0.059	0.765	0.176	0.2	0.8	0.071	0.232	0.625	0.018	0	0.054	1	0.867	0.133	0.194	0.355	0.226	0.226	0.045	0.955	0	0.25	0.107	0.393	0.25	0	0.3
lcl|NM_031439.4_cds_NP_113627.1_1	SOX7	transcription factor SOX-7	0.115125	1.10482	0.036	0.75	0.107	0.107	0.667	0.333	0.789	0.211	0.13	0.87	1	0	0.088	0.5	0.265	0.147	0.8	0.2	0	1	0	0.071	0.929	0	0.244	0.659	0.073	0	0.024	1	0.889	0.111	0.118	0.333	0.353	0.196	0.188	0.812	0.045	0.182	0	0.273	0.455	0.045	0.3
lcl|NM_032447.5_cds_NP_115823.3_1	FBN3	fibrillin-3 precursor	0.0622986	0.586156	0.167	0.573	0.073	0.187	0.596	0.404	0.612	0.388	0.212	0.788	0.75	0.25	0.093	0.548	0.243	0.116	0.795	0.205	0.014	0.75	0.236	0.275	0.725	0.026	0.263	0.574	0.095	0	0.042	1	0.7	0.3	0.158	0.435	0.13	0.277	0.14	0.86	0.037	0.149	0.099	0.323	0.329	0.062	0.408
lcl|NM_032571.5_cds_NP_115960.2_1	ADGRE3	adhesion G protein-coupled receptor E3 isoform 1 precursor	0.118366	1.13642	0.108	0.405	0.081	0.405	0.5	0.5	0.474	0.526	0.519	0.481	0.657	0.343	0.371	0.286	0.2	0.143	0.769	0.231	0.061	0.606	0.333	0.583	0.417	0.038	0.333	0.372	0.103	0.026	0.128	1	0.562	0.438	0.455	0.455	0	0.091	0.412	0.588	0.444	0.222	0.111	0	0.167	0.056	0.175
lcl|NM_033120.4_cds_NP_149111.1_1	NKD2	protein naked cuticle homolog 2 isoform 1	0.125612	1.19809	0.225	0.45	0.175	0.15	0.833	0.167	0.826	0.174	0.1	0.9	0.875	0.125	0.118	0.441	0.382	0.059	0.97	0.03	0	0.5	0.5	0.174	0.826	0.08	0.52	0.36	0	0	0.04	1	0.875	0.125	0.196	0.333	0.255	0.216	0.125	0.875	0.073	0.293	0.024	0.268	0.293	0.049	0.343
lcl|NM_033131.4_cds_NP_149122.1_1	WNT3A	protein Wnt-3a precursor	0.101941	0.964984	0.071	0.714	0.071	0.143	0.84	0.16	0.929	0.071	0.045	0.955	0.786	0.214	0.033	0.667	0.167	0.133	1	0	0	0.857	0.143	0.067	0.933	0	0.3	0.65	0	0.05	0	1	1	0	0.25	0.5	0.188	0.062	0.091	0.909	0	0.069	0.034	0.621	0.276	0	0.433
lcl|NM_033197.3_cds_NP_149974.2_1	BPIFB1	BPI fold-containing family B member 1 precursor	0.122521	1.13727	0.2	0.525	0	0.275	0	1	0.8	0.2	0.45	0.55	0.688	0.312	0.217	0.435	0.217	0.13	0.5	0.5	0.056	0.833	0.111	0.267	0.733	0.051	0.205	0.513	0.077	0.026	0.128	1	0.667	0.333	0.214	0.429	0.143	0.214	0.28	0.72	0.111	0	0	0.444	0.333	0.111	0.238
lcl|NM_052863.3_cds_NP_443095.2_1	SCGB3A1	secretoglobin family 3A member 1 precursor	0.0935725	0.830064	0	0.619	0.143	0.238	0.667	0.333	0	0	0	1	0.5	0.5	0	0.455	0.455	0.091	1	0	0.5	0.5	0	0	1	0	0.333	0.619	0	0.048	0	1	1	0	0	0.5	0.167	0.333	0	1	0	0	0	0	0	0	0.375
lcl|NM_130770.3_cds_NP_570126.2_1	HTR3C	5-hydroxytryptamine receptor 3C precursor	0.132645	1.24058	0.217	0.565	0.087	0.13	0.556	0.444	0.667	0.333	0.235	0.765	0.769	0.231	0.222	0.407	0.259	0.111	0.833	0.167	0.08	0.72	0.2	0.188	0.812	0.031	0.323	0.492	0.077	0.031	0.046	1	0.632	0.368	0.414	0.241	0.034	0.31	0.25	0.75	0.25	0.312	0.062	0.188	0	0.188	0.344
lcl|NM_130771.4_cds_NP_570127.3_1	OSCAR	osteoclast-associated immunoglobulin-like receptor isoform 3 precursor	0.140422	1.3622	0.083	0.375	0.25	0.292	0.833	0.167	0.75	0.25	0.182	0.818	0.625	0.375	0.19	0.333	0.333	0.143	1	0	0.125	0.75	0.125	0	1	0.029	0.114	0.771	0.057	0	0.029	1	1	0	0.143	0.393	0.25	0.214	0.222	0.778	0.1	0.05	0.05	0.55	0.25	0	0.286
lcl|NM_133168.4_cds_NP_573398.2_1	OSCAR	osteoclast-associated immunoglobulin-like receptor isoform 5 precursor	0.135633	1.31447	0.087	0.348	0.261	0.304	1	0	0.714	0.286	0.182	0.818	0.667	0.333	0.19	0.333	0.333	0.143	1	0	0	1	0	0	1	0.029	0.118	0.765	0.059	0	0.029	1	1	0	0.154	0.423	0.231	0.192	0.222	0.778	0.1	0.05	0.05	0.55	0.25	0	0.3
lcl|NM_133169.4_cds_NP_573399.2_1	OSCAR	osteoclast-associated immunoglobulin-like receptor isoform 4 precursor	0.137067	1.32975	0.087	0.348	0.261	0.304	0.833	0.167	0.75	0.25	0.182	0.818	0.625	0.375	0.19	0.333	0.333	0.143	1	0	0	1	0	0	1	0.029	0.114	0.771	0.057	0	0.029	1	1	0	0.143	0.393	0.25	0.214	0.222	0.778	0.1	0.05	0.05	0.55	0.25	0	0.286
lcl|NM_133269.4_cds_NP_579803.1_1	FCAR	immunoglobulin alpha Fc receptor isoform b precursor	0.162471	1.53128	0.474	0.368	0	0.158	0.625	0.375	0.538	0.462	0.538	0.462	0.5	0.5	0.312	0.25	0.312	0.125	0.875	0.125	0.312	0.375	0.312	0.5	0.5	0	0.241	0.448	0.069	0	0.241	1	0.556	0.444	0.333	0.267	0.133	0.267	0.25	0.75	0.214	0.286	0.143	0.143	0.143	0.071	0.19
lcl|NM_133271.4_cds_NP_579805.1_1	FCAR	immunoglobulin alpha Fc receptor isoform c precursor	0.164471	1.54609	0.467	0.333	0	0.2	0.5	0.5	0.6	0.4	0.556	0.444	0.5	0.5	0.375	0.25	0.375	0	0.8	0.2	0.385	0.308	0.308	0.5	0.5	0	0.211	0.526	0.053	0	0.211	1	0.667	0.333	0.222	0.333	0.111	0.333	0.214	0.786	0.182	0.273	0.182	0.182	0.091	0.091	0.25
lcl|NM_133272.4_cds_NP_579806.1_1	FCAR	immunoglobulin alpha Fc receptor isoform d	0.163423	1.54238	0.421	0.421	0	0.158	0.714	0.286	0.538	0.462	0.462	0.538	0.545	0.455	0.312	0.188	0.312	0.188	0.875	0.125	0.333	0.4	0.267	0.5	0.5	0	0.2	0.433	0.1	0	0.267	1	0.545	0.455	0.294	0.353	0.118	0.235	0.308	0.692	0.214	0.286	0.143	0.143	0.143	0.071	0.208
lcl|NM_133273.4_cds_NP_579807.1_1	FCAR	immunoglobulin alpha Fc receptor isoform e	0.170301	1.60642	0.429	0.357	0	0.214	0.6	0.4	0.6	0.4	0.5	0.5	0.5	0.5	0.429	0.143	0.429	0	0.8	0.2	0.417	0.333	0.25	0.5	0.5	0	0.176	0.529	0.059	0	0.235	1	0.667	0.333	0.222	0.333	0.111	0.333	0.273	0.727	0.2	0.2	0.2	0.2	0.1	0.1	0.25
lcl|NM_133274.4_cds_NP_579808.1_1	FCAR	immunoglobulin alpha Fc receptor isoform f	0.172529	1.62582	0.5	0.4	0	0.1	0.75	0.25	0.583	0.417	0.4	0.6	0.556	0.444	0.158	0.368	0.263	0.211	0.667	0.333	0.333	0.333	0.333	0.625	0.375	0	0.217	0.391	0.174	0.043	0.174	1	0.5	0.5	0.312	0.25	0.125	0.312	0.25	0.75	0.333	0.2	0.067	0.067	0.133	0.2	0.062
lcl|NM_133277.4_cds_NP_579811.1_1	FCAR	immunoglobulin alpha Fc receptor isoform g	0.168067	1.55923	0.429	0.429	0	0.143	0.6	0.4	0.429	0.571	0.625	0.375	0.5	0.5	0.364	0.182	0.182	0.273	0.833	0.167	0.167	0.667	0.167	0.4	0.6	0	0.25	0.333	0.125	0	0.292	1	0.5	0.5	0.417	0.333	0.167	0.083	0.375	0.625	0.167	0.333	0.167	0.167	0.167	0	0.278
lcl|NM_133278.4_cds_NP_579812.1_1	FCAR	immunoglobulin alpha Fc receptor isoform h	0.167261	1.58203	0.444	0.389	0	0.167	0.714	0.286	0.538	0.462	0.5	0.5	0.5	0.5	0.333	0.2	0.333	0.133	0.875	0.125	0.333	0.4	0.267	0.5	0.5	0	0.222	0.444	0.074	0	0.259	1	0.556	0.444	0.333	0.267	0.133	0.267	0.308	0.692	0.231	0.231	0.154	0.154	0.154	0.077	0.19
lcl|NM_138295.5_cds_NP_612152.1_1	PKD1L1	polycystic kidney disease protein 1-like 1	0.053873	0.512614	0.241	0.317	0.08	0.362	0.541	0.459	0.635	0.365	0.461	0.539	0.492	0.508	0.269	0.285	0.269	0.177	0.543	0.457	0.171	0.362	0.467	0.465	0.535	0.06	0.242	0.349	0.173	0.069	0.107	1	0.563	0.437	0.244	0.324	0.08	0.352	0.35	0.65	0.303	0.335	0.097	0.103	0.11	0.052	0.232
lcl|NM_138715.3_cds_NP_619729.1_1	MSR1	macrophage scavenger receptor types I and II isoform type 1	0.140827	1.3645	0.4	0.25	0	0.35	0.375	0.625	0.316	0.684	0.684	0.316	0.235	0.765	0.457	0.109	0.152	0.283	0.538	0.462	0.346	0.269	0.385	0.72	0.28	0.024	0.268	0.22	0.146	0.146	0.195	1	0.24	0.76	0.391	0.087	0.13	0.391	0.577	0.423	0.35	0.15	0.2	0.15	0.1	0.05	0.235
lcl|NM_138716.2_cds_NP_619730.1_1	MSR1	macrophage scavenger receptor types I and II isoform type 3	0.140661	1.34197	0.412	0.235	0	0.353	0.5	0.5	0.294	0.706	0.714	0.286	0.267	0.733	0.514	0.086	0.143	0.257	0.333	0.667	0.333	0.292	0.375	0.739	0.261	0.026	0.263	0.211	0.158	0.158	0.184	1	0.24	0.76	0.35	0.1	0.15	0.4	0.591	0.409	0.467	0.067	0.2	0.067	0.133	0.067	0.156
lcl|NM_138969.3_cds_NP_620419.2_1	SDR16C5	epidermal retinol dehydrogenase 2 isoform 2	0.140683	1.37318	0.231	0.346	0	0.423	0.444	0.556	0.417	0.583	0.765	0.235	0.273	0.727	0.52	0.2	0.16	0.12	0.2	0.8	0.222	0.389	0.389	0.517	0.483	0.077	0.179	0.231	0.179	0.154	0.179	1	0.333	0.667	0.6	0.2	0	0.2	0.75	0.25	0.333	0.167	0	0	0.5	0	0.111
lcl|NM_139018.5_cds_NP_620587.2_1	CD300LF	CMRF35-like molecule 1 isoform 1 precursor	0.13837	1.28934	0.267	0.333	0	0.4	0.5	0.5	0.786	0.214	0.333	0.667	1	0	0.222	0.5	0.167	0.111	1	0	0.091	0.455	0.455	0.333	0.667	0	0.325	0.35	0.1	0	0.225	1	0.5	0.5	0.333	0.333	0.2	0.133	0.267	0.733	0.091	0.455	0.091	0.091	0.182	0.091	0.217
lcl|NM_139248.3_cds_NP_640341.1_1	LIPH	lipase member H precursor	0.144882	1.37576	0.409	0.182	0.091	0.318	0.538	0.462	0.484	0.516	0.529	0.471	0.5	0.5	0.469	0.281	0.188	0.062	0.417	0.583	0.273	0.318	0.409	0.583	0.417	0.102	0.102	0.245	0.122	0.143	0.286	1	0.5	0.5	0.304	0.217	0.043	0.435	0.467	0.533	0.417	0.458	0.083	0	0.042	0	0.125
lcl|NM_139278.4_cds_NP_644807.1_1	LGI3	leucine-rich repeat LGI family member 3 precursor	0.11679	1.07684	0.196	0.522	0.109	0.174	0.923	0.077	0.743	0.257	0.062	0.938	0.75	0.25	0.233	0.467	0.167	0.133	1	0	0	0.65	0.35	0.053	0.947	0.045	0.224	0.597	0.03	0.015	0.09	1	0.706	0.294	0.114	0.543	0.229	0.114	0.094	0.906	0.086	0.143	0.086	0.371	0.257	0.057	0.262
lcl|NM_144687.4_cds_NP_653288.1_1	NLRP12	NACHT, LRR and PYD domains-containing protein 12 isoform 2	0.0991513	0.956783	0.231	0.354	0.215	0.2	0.69	0.31	0.8	0.2	0.218	0.782	0.763	0.237	0.181	0.431	0.319	0.069	0.759	0.241	0.152	0.727	0.121	0.233	0.767	0.05	0.257	0.453	0.078	0.022	0.14	1	0.684	0.316	0.261	0.435	0.109	0.196	0.148	0.852	0.135	0.378	0.081	0.176	0.216	0.014	0.391
lcl|NM_145286.3_cds_NP_660329.1_1	STOML3	stomatin-like protein 3 isoform 1	0.167988	1.61598	0.154	0.385	0.038	0.423	0.75	0.25	0.25	0.75	0.412	0.588	0.5	0.5	0.286	0.214	0.214	0.286	0.333	0.667	0.174	0.565	0.261	0.438	0.562	0.031	0.125	0.438	0.125	0.094	0.188	1	0.333	0.667	0.364	0.364	0	0.273	0.385	0.615	0.294	0.059	0.176	0.118	0.235	0.118	0.15
lcl|NM_145307.4_cds_NP_660350.2_1	RTKN2	rhotekin-2 isoform 1	0.125676	1.19414	0.289	0.237	0.053	0.421	0.375	0.625	0.265	0.735	0.705	0.295	0.375	0.625	0.435	0.043	0.217	0.304	0.357	0.643	0.361	0.167	0.472	0.667	0.333	0.15	0.133	0.167	0.217	0.167	0.167	1	0.269	0.731	0.455	0.121	0.03	0.394	0.344	0.656	0.333	0.148	0.37	0.074	0.074	0	0.152
lcl|NM_152459.4_cds_NP_689672.4_1	C16orf89	UPF0764 protein C16orf89 isoform 1 precursor	0.130606	1.26327	0.08	0.48	0.04	0.4	0.9	0.1	0.611	0.389	0.44	0.56	0.7	0.3	0.25	0.286	0.429	0.036	0.375	0.625	0	0.714	0.286	0.357	0.643	0.048	0.323	0.516	0	0.065	0.048	1	0.714	0.286	0.24	0.32	0.16	0.28	0.269	0.731	0.348	0.261	0.087	0.174	0.13	0	0.25
lcl|NM_152611.5_cds_NP_689824.2_1	LRRN4	leucine-rich repeat neuronal protein 4 precursor	0.105298	1.02138	0.139	0.456	0.304	0.101	0.792	0.208	0.645	0.355	0.185	0.815	0.824	0.176	0.132	0.415	0.377	0.075	0.789	0.211	0.154	0.692	0.154	0.091	0.909	0.049	0.255	0.578	0.059	0	0.059	1	0.955	0.045	0.121	0.439	0.258	0.182	0.105	0.895	0.044	0.244	0.022	0.378	0.311	0	0.37
lcl|NM_152623.2_cds_NP_689836.2_1	CDC20B	cell division cycle protein 20 homolog B isoform 1	0.142709	1.37474	0.25	0.281	0.094	0.375	0.462	0.538	0.28	0.72	0.44	0.56	0.111	0.889	0.351	0.216	0.27	0.162	0.5	0.5	0.333	0.333	0.333	0.485	0.515	0.083	0.188	0.396	0.146	0.083	0.104	1	0.429	0.571	0.263	0.316	0.158	0.263	0.407	0.593	0.24	0.28	0.04	0.2	0.16	0.08	0.155
lcl|NM_152701.5_cds_NP_689914.3_1	ABCA13	ATP-binding cassette sub-family A member 13	0.0286349	0.276568	0.265	0.321	0.051	0.363	0.458	0.542	0.42	0.58	0.624	0.376	0.399	0.601	0.316	0.283	0.203	0.198	0.424	0.576	0.318	0.27	0.412	0.578	0.422	0.077	0.138	0.256	0.187	0.141	0.2	1	0.4	0.6	0.333	0.257	0.07	0.339	0.453	0.547	0.348	0.285	0.082	0.095	0.101	0.089	0.155
lcl|NM_152717.3_cds_NP_689930.1_1	MS4A15	membrane-spanning 4-domains subfamily A member 15 isoform 2	0.140824	1.29091	0.227	0.591	0.136	0.045	1	0	0.6	0.4	0	1	0.846	0.154	0.308	0.462	0.154	0.077	0.75	0.25	0	0.818	0.182	0	1	0	0.3	0.6	0.1	0	0	1	0.833	0.167	0.143	0.429	0.143	0.286	0.667	0.333	0	0.4	0	0.4	0.2	0	0.455
lcl|NM_152750.5_cds_NP_689963.2_1	CDHR3	cadherin-related family member 3 isoform 1 precursor	0.103916	0.975165	0.245	0.429	0.061	0.265	0.571	0.429	0.438	0.562	0.648	0.352	0.5	0.5	0.283	0.233	0.233	0.25	0.833	0.167	0.18	0.44	0.38	0.429	0.571	0.146	0.268	0.317	0.098	0.037	0.134	1	0.564	0.436	0.475	0.295	0.049	0.18	0.267	0.733	0.475	0.25	0.125	0.125	0	0.025	0.262
lcl|NM_152900.3_cds_NP_690864.2_1	MAGI3	membrane-associated guanylate kinase, WW and PDZ domain-containing protein 3 isoform 2	0.106006	1.0215	0.373	0.271	0.051	0.305	0.5	0.5	0.333	0.667	0.5	0.5	0.424	0.576	0.38	0.231	0.194	0.194	0.467	0.533	0.148	0.295	0.557	0.662	0.338	0.101	0.169	0.258	0.202	0.09	0.18	1	0.4	0.6	0.352	0.205	0.034	0.409	0.309	0.691	0.296	0.185	0.148	0.13	0.148	0.093	0.187
lcl|NM_153264.6_cds_NP_694996.5_1	COL6A5	collagen alpha-5(VI) chain isoform 2 precursor	0.0563754	0.528711	0.295	0.28	0.045	0.379	0.333	0.667	0.404	0.596	0.641	0.359	0.349	0.651	0.425	0.217	0.208	0.15	0.364	0.636	0.21	0.408	0.382	0.6	0.4	0.114	0.157	0.257	0.2	0.124	0.148	1	0.402	0.598	0.421	0.15	0.019	0.411	0.478	0.522	0.427	0.25	0.105	0.048	0.097	0.073	0.247
lcl|NM_172197.3_cds_NP_751947.1_1	AGER	advanced glycosylation end product-specific receptor isoform 7 precursor	0.149928	1.37493	0.25	0.357	0.071	0.321	0.375	0.625	0.333	0.667	0.381	0.619	1	0	0.404	0.128	0.362	0.106	0.667	0.333	0	0.556	0.444	0.2	0.8	0.04	0.2	0.44	0.2	0	0.12	1	0.667	0.333	0.194	0.361	0.056	0.389	0.273	0.727	0.241	0.276	0.103	0.069	0.172	0.138	0.3
lcl|NM_172219.3_cds_NP_757373.1_1	CSF3	granulocyte colony-stimulating factor isoform b precursor	0.125323	1.16333	0.167	0.667	0.042	0.125	0.8	0.2	0.75	0.25	0.4	0.6	0.833	0.167	0.267	0.4	0.2	0.133	0.667	0.333	0	1	0	0	1	0.026	0.179	0.641	0.051	0.026	0.077	1	0	0	0	0.733	0.067	0.2	0.1	0.9	0	0.2	0	0.6	0.2	0	0.562
lcl|NM_172220.3_cds_NP_757374.2_1	CSF3	granulocyte colony-stimulating factor isoform c precursor	0.136815	1.26875	0.19	0.667	0.048	0.095	1	0	0.75	0.25	0.444	0.556	0.833	0.167	0.231	0.385	0.231	0.154	0.5	0.5	0	1	0	0	1	0.032	0.194	0.581	0.065	0.032	0.097	1	0	0	0	0.636	0.091	0.273	0.111	0.889	0	0.2	0	0.6	0.2	0	0.462
lcl|NM_173452.2_cds_NP_775628.1_1	FCN3	ficolin-3 isoform 2 precursor	0.151209	1.43342	0.3	0.5	0.05	0.15	0.5	0.5	0.583	0.417	0.294	0.706	0.545	0.455	0.162	0.351	0.216	0.27	0.9	0.1	0	0.333	0.667	0.286	0.714	0.061	0.242	0.485	0.121	0	0.091	1	0.545	0.455	0.364	0.409	0	0.227	0.222	0.778	0.105	0.263	0.105	0.263	0.158	0.105	0.304
lcl|NM_173494.2_cds_NP_775765.1_1	DNAAF6	protein PIH1D3	0.132829	1.27759	0.25	0.375	0	0.375	0.333	0.667	0.333	0.667	0.656	0.344	0.667	0.333	0.5	0	0.2	0.3	0	0	0.211	0.368	0.421	0.545	0.455	0.111	0.111	0.167	0.278	0.167	0.167	1	0.077	0.923	0.417	0.083	0	0.5	0.375	0.625	0.75	0	0	0	0	0.25	0.059
lcl|NM_173648.4_cds_NP_775919.3_1	CCDC141	coiled-coil domain-containing protein 141 isoform 1	0.0836759	0.80296	0.33	0.213	0.064	0.394	0.476	0.524	0.462	0.538	0.569	0.431	0.438	0.562	0.327	0.236	0.2	0.236	0.4	0.6	0.309	0.309	0.382	0.496	0.504	0.102	0.188	0.188	0.242	0.145	0.134	1	0.268	0.732	0.349	0.07	0.07	0.512	0.397	0.603	0.373	0.254	0.085	0.017	0.186	0.085	0.197
lcl|NM_174936.4_cds_NP_777596.2_1	PCSK9	proprotein convertase subtilisin/kexin type 9 preproprotein	0.114677	1.08597	0.068	0.703	0.081	0.149	0.885	0.115	0.786	0.214	0.109	0.891	0.562	0.438	0.066	0.459	0.328	0.148	0.741	0.259	0.111	0.611	0.278	0.2	0.8	0.042	0.181	0.653	0.042	0	0.083	1	0.769	0.231	0.256	0.333	0.179	0.231	0.133	0.867	0.043	0.234	0.021	0.277	0.362	0.064	0.453
lcl|NM_175060.3_cds_NP_778230.1_1	CLEC14A	C-type lectin domain family 14 member A precursor	0.136505	1.3519	0.176	0.373	0.255	0.196	0.773	0.227	0.789	0.211	0.233	0.767	0.615	0.385	0.122	0.408	0.367	0.102	0.875	0.125	0.091	0.636	0.273	0.308	0.692	0.02	0.275	0.412	0.118	0	0.176	1	0.625	0.375	0.15	0.35	0.25	0.25	0.25	0.75	0.097	0.194	0.097	0.29	0.194	0.129	0.204
lcl|NM_178312.3_cds_NP_842564.1_1	GGTLC1	glutathione hydrolase light chain 1	0.133695	1.20802	0.182	0.5	0	0.318	1	0	0.818	0.182	0.273	0.727	0.778	0.222	0.056	0.5	0.333	0.111	0.833	0.167	0	0.857	0.143	0.2	0.8	0	0.417	0.5	0.083	0	0	1	0.667	0.333	0.154	0.385	0.308	0.154	0.091	0.909	0.125	0.125	0	0.25	0.5	0	0.2
lcl|NM_181486.4_cds_NP_852259.1_1	TBX5	T-box transcription factor TBX5 isoform 1	0.131842	1.28784	0.161	0.419	0.226	0.194	0.556	0.444	0.7	0.3	0.345	0.655	0.55	0.45	0.219	0.531	0.188	0.062	0.654	0.346	0.154	0.385	0.462	0.63	0.37	0.147	0.265	0.412	0.088	0.059	0.029	1	0.389	0.611	0.196	0.451	0.039	0.314	0.194	0.806	0.238	0.429	0.048	0.095	0.19	0	0.286
lcl|NM_181745.4_cds_NP_859529.2_1	FFAR4	free fatty acid receptor 4 isoform GPR120-L	0.13074	1.26854	0.147	0.412	0.324	0.118	1	0	0.818	0.182	0.333	0.667	0.792	0.208	0.2	0.667	0.067	0.067	1	0	0	0.655	0.345	0.333	0.667	0.018	0.345	0.527	0	0.036	0.073	1	0.7	0.3	0.125	0.438	0.125	0.312	0.3	0.7	0.074	0.111	0.111	0.407	0.296	0	0.286
lcl|NM_181882.3_cds_NP_870998.2_1	PRX	periaxin isoform 2	0.0768507	0.728226	0.205	0.397	0.064	0.333	0.667	0.333	0.593	0.407	0.176	0.824	0.516	0.484	0.114	0.303	0.439	0.144	0.636	0.364	0.111	0.667	0.222	0.307	0.693	0.053	0.257	0.5	0.132	0.007	0.053	1	1	0	0.249	0.412	0.136	0.203	0.104	0.896	0.048	0.217	0.145	0.12	0.386	0.084	0.184
lcl|NM_182683.2_cds_NP_872624.1_1	UPK3B	uroplakin-3b isoform c precursor	0.135429	1.27297	0.083	0.5	0.292	0.125	0.5	0.5	0.583	0.417	0.286	0.714	1	0	0.2	0.433	0.333	0.033	0.4	0.6	0.333	0.333	0.333	0	1	0.103	0.256	0.436	0.179	0	0.026	1	0.75	0.25	0.114	0.457	0.114	0.314	0.125	0.875	0	0.133	0.133	0.2	0.467	0.067	0.583
lcl|NM_194447.2_cds_NP_919429.2_1	CLEC4A	C-type lectin domain family 4 member A isoform 3	0.144934	1.36062	0.25	0.25	0	0.5	0.375	0.625	0.286	0.714	0.55	0.45	0.545	0.455	0	0.4	0.2	0.4	0.4	0.6	0.167	0.667	0.167	0.571	0.429	0.091	0.091	0.364	0.273	0.091	0.091	1	0.25	0.75	0.444	0.444	0	0.111	0.545	0.455	0.25	0.25	0.125	0.125	0	0.25	0.048
lcl|NM_194448.2_cds_NP_919430.1_1	CLEC4A	C-type lectin domain family 4 member A isoform 4	0.147609	1.36352	0.25	0.25	0	0.5	0.429	0.571	0.286	0.714	0.562	0.438	0.556	0.444	0	0.4	0.2	0.4	0.5	0.5	0.167	0.667	0.167	0.375	0.625	0.143	0.143	0.429	0.143	0.143	0	1	0.273	0.727	0.5	0.375	0	0.125	0.556	0.444	0.25	0.25	0.125	0.125	0	0.25	0.05
lcl|NM_194450.2_cds_NP_919432.1_1	CLEC4A	C-type lectin domain family 4 member A isoform 2	0.151694	1.42305	0.231	0.308	0	0.462	0.375	0.625	0.286	0.714	0.562	0.438	0.533	0.467	0.167	0.333	0.167	0.333	0.6	0.4	0.222	0.556	0.222	0.333	0.667	0.143	0.071	0.429	0.143	0.071	0.143	1	0.25	0.75	0.4	0.4	0	0.2	0.556	0.444	0.222	0.333	0.111	0.111	0	0.222	0.042
lcl|NM_197947.3_cds_NP_922938.1_1	CLEC7A	C-type lectin domain family 7 member A isoform a	0.146997	1.41698	0.125	0	0	0.875	0.25	0.75	0.4	0.6	0.462	0.538	0.375	0.625	0.583	0.25	0.083	0.083	0.75	0.25	0.438	0.125	0.438	0.6	0.4	0.217	0.13	0.174	0.087	0.174	0.217	1	0.267	0.733	0.214	0.214	0	0.571	0.833	0.167	0.571	0.143	0	0.143	0.143	0	0.167
lcl|NM_197948.3_cds_NP_922939.1_1	CLEC7A	C-type lectin domain family 7 member A isoform c	0.155683	1.46237	0.143	0	0	0.857	0.333	0.667	0.333	0.667	0.556	0.444	0.667	0.333	0.556	0.222	0.111	0.111	0.6	0.4	0.417	0.167	0.417	0.778	0.222	0.238	0.095	0.143	0.048	0.19	0.286	1	0.25	0.75	0.1	0.2	0	0.7	0.857	0.143	0.571	0.143	0	0.143	0	0.143	0.25
lcl|NM_197949.3_cds_NP_922940.1_1	CLEC7A	C-type lectin domain family 7 member A isoform d	0.165246	1.5651	0.2	0	0	0.8	0.333	0.667	0.25	0.75	0.667	0.333	1	0	0.571	0.143	0.143	0.143	0.5	0.5	0.455	0.182	0.364	0.667	0.333	0.222	0.111	0.167	0.056	0.167	0.278	1	0.143	0.857	0.125	0.125	0	0.75	0.8	0.2	0.4	0.2	0	0.2	0	0.2	0.3
lcl|NM_197950.3_cds_NP_922941.1_1	CLEC7A	C-type lectin domain family 7 member A isoform e	0.153503	1.5026	0	0	0	1	0.167	0.833	0.333	0.667	0.5	0.5	0.429	0.571	0.571	0.286	0.143	0	0.667	0.333	0.5	0.1	0.4	0.429	0.571	0.214	0.143	0.143	0.143	0.214	0.143	1	0.2	0.8	0.3	0.2	0	0.5	0.8	0.2	0.5	0.25	0	0	0.25	0	0.192
lcl|NM_197954.3_cds_NP_922945.1_1	CLEC7A	C-type lectin domain family 7 member A isoform f	0.125711	1.14981	0.143	0	0	0.857	0.5	0.5	0.25	0.75	0.8	0.2	1	0	0.667	0	0	0.333	0.5	0.5	0.5	0.167	0.333	1	0	0.111	0.111	0.222	0	0.222	0.333	1	0	1	0	0	0	1	1	0	0	0.5	0	0.5	0	0	0.2
lcl|NM_198153.3_cds_NP_937796.1_1	TREML4	trem-like transcript 4 protein precursor	0.148439	1.36463	0.111	0.556	0	0.333	0.667	0.333	1	0	0.6	0.4	1	0	0.25	0.375	0.188	0.188	0.667	0.333	0	0.889	0.111	0.375	0.625	0.045	0.227	0.364	0.227	0.045	0.091	1	0.429	0.571	0.333	0.444	0	0.222	0.1	0.9	0.667	0.167	0	0	0.167	0	0.15
lcl|NM_198477.3_cds_NP_940879.1_1	CXCL17	C-X-C motif chemokine 17 precursor	0.125686	1.17043	0	0.6	0	0.4	0.5	0.5	0.333	0.667	0.667	0.333	0.6	0.4	0	0.714	0.286	0	0.667	0.333	0	1	0	0.455	0.545	0.188	0.25	0.438	0	0	0.125	1	0.333	0.667	0.571	0.143	0.143	0.143	0.444	0.556	0.692	0.231	0.077	0	0	0	0.3
lcl|NM_198491.3_cds_NP_940893.1_1	CIBAR2	protein FAM92B isoform 1	0.129535	1.24768	0.125	0.667	0.083	0.125	0.2	0.8	0.688	0.312	0.143	0.857	0.5	0.5	0.231	0.231	0.462	0.077	0.1	0.9	0	0.857	0.143	0.364	0.636	0.032	0.258	0.613	0.097	0	0	1	0.6	0.4	0.3	0.4	0	0.3	0.143	0.857	0.1	0.5	0	0.1	0.3	0	0.278
lcl|NM_198511.3_cds_NP_940913.1_1	LANCL3	lanC-like protein 3 isoform 1	0.136072	1.35284	0.067	0.489	0.267	0.178	0.6	0.4	0.833	0.167	0.333	0.667	0.769	0.231	0.143	0.514	0.314	0.029	0.4	0.6	0.143	0.429	0.429	0.316	0.684	0.02	0.265	0.49	0.122	0	0.102	1	0.667	0.333	0.294	0.235	0.294	0.176	0.158	0.842	0.1	0.05	0.1	0.45	0.3	0	0.19
lcl|NM_198564.3_cds_NP_940966.2_1	DNAH12	dynein heavy chain 12, axonemal isoform 2	0.122303	1.1989	0.55	0.15	0	0.3	0.25	0.75	0.31	0.69	0.762	0.238	0.188	0.812	0.375	0.125	0.125	0.375	0.4	0.6	0.5	0.045	0.455	0.571	0.429	0.145	0.091	0.2	0.164	0.218	0.182	1	0.333	0.667	0.429	0.107	0	0.464	0.45	0.55	0.706	0.176	0.059	0	0.059	0	0.148
lcl|NM_198578.4_cds_NP_940980.4_1	LRRK2	leucine-rich repeat serine/threonine-protein kinase 2	0.0565477	0.542064	0.339	0.236	0.063	0.362	0.344	0.656	0.301	0.699	0.652	0.348	0.25	0.75	0.454	0.193	0.151	0.202	0.38	0.62	0.287	0.194	0.519	0.653	0.347	0.09	0.118	0.197	0.171	0.219	0.205	1	0.266	0.734	0.362	0.17	0	0.468	0.419	0.581	0.4	0.2	0.2	0.057	0.048	0.095	0.151
lcl|NM_198843.3_cds_NP_942140.3_1	SFTPB	pulmonary surfactant-associated protein B isoform 1 precursor	0.12574	1.19121	0.111	0.556	0.111	0.222	0.72	0.28	0.8	0.2	0.158	0.842	0.857	0.143	0.136	0.5	0.318	0.045	0.8	0.2	0.077	0.692	0.231	0.182	0.818	0.069	0.276	0.552	0.052	0	0.052	1	1	0	0.212	0.424	0.061	0.303	0.219	0.781	0.062	0.375	0.062	0.25	0.25	0	0.3
lcl|NM_199280.4_cds_NP_954974.2_1	TOGARAM2	TOG array regulator of axonemal microtubules protein 2 isoform 1	0.100296	0.945983	0.128	0.535	0.151	0.186	0.75	0.25	0.659	0.341	0.203	0.797	0.526	0.474	0.171	0.4	0.329	0.1	0.889	0.111	0.027	0.865	0.108	0.145	0.855	0.021	0.257	0.464	0.093	0.029	0.136	1	0.75	0.25	0.169	0.377	0.117	0.338	0.102	0.898	0.152	0.316	0.051	0.165	0.253	0.063	0.303
lcl|NM_199286.4_cds_NP_954980.1_1	DPPA3	developmental pluripotency-associated protein 3	0.158672	1.57235	0.429	0.143	0	0.429	0.667	0.333	0.5	0.5	0.643	0.357	0.667	0.333	0.556	0.111	0.333	0	0	1	0.333	0.667	0	0.125	0.875	0.067	0.267	0.067	0.2	0.133	0.267	1	0.444	0.556	0.667	0.083	0	0.25	0.5	0.5	0.6	0.133	0.067	0	0.067	0.133	0.1
lcl|NM_201623.4_cds_NP_963917.2_1	CLEC12A	C-type lectin domain family 12 member A isoform 2	0.133915	1.27685	0.364	0.455	0	0.182	0.125	0.875	0.375	0.625	0.611	0.389	0.4	0.6	0.333	0.167	0.167	0.333	0.75	0.25	0.5	0.312	0.188	0.7	0.3	0.263	0.105	0.211	0.105	0.158	0.158	1	0.579	0.421	0.5	0	0	0.5	0.538	0.462	0.583	0.25	0	0	0	0.167	0.143
lcl|NM_206818.2_cds_NP_996554.2_1	OSCAR	osteoclast-associated immunoglobulin-like receptor isoform 1 precursor	0.134443	1.29298	0.074	0.556	0.185	0.185	0.833	0.167	0.556	0.444	0.154	0.846	0.75	0.25	0.364	0.273	0.182	0.182	1	0	0.167	0.667	0.167	0	1	0.03	0.182	0.697	0.061	0	0.03	1	1	0	0.209	0.372	0.186	0.233	0.154	0.846	0.167	0.111	0.056	0.389	0.278	0	0.292
lcl|NM_206961.4_cds_NP_996844.1_1	LTK	leukocyte tyrosine kinase receptor isoform 2 precursor	0.105742	1.02657	0.119	0.559	0.186	0.136	0.783	0.217	0.63	0.37	0.216	0.784	0.65	0.35	0.156	0.375	0.385	0.083	0.765	0.235	0.083	0.625	0.292	0.263	0.737	0.02	0.24	0.6	0.07	0	0.07	1	0.647	0.353	0.229	0.3	0.2	0.271	0.111	0.889	0.12	0.2	0.12	0.22	0.32	0.02	0.324
lcl|NM_207007.3_cds_NP_996890.1_1	CCL4L1	C-C motif chemokine 4-like precursor	0.160974	1.49143	0.25	0.25	0.125	0.375	1	0	0.75	0.25	0.25	0.75	0.5	0.5	0	1	0	0	0	0	0	0	0	0.25	0.75	0.182	0.455	0.273	0.091	0	0	1	1	0	0.333	0.333	0	0.333	0.5	0.5	0.333	0.333	0	0.333	0	0	0.2
lcl|NM_207361.6_cds_NP_997244.4_1	FREM2	FRAS1-related extracellular matrix protein 2 precursor	0.0491637	0.478162	0.277	0.314	0.075	0.333	0.69	0.31	0.475	0.525	0.493	0.507	0.452	0.548	0.234	0.356	0.225	0.185	0.443	0.557	0.229	0.411	0.36	0.523	0.477	0.091	0.181	0.372	0.104	0.07	0.181	1	0.538	0.462	0.229	0.343	0.08	0.348	0.26	0.74	0.263	0.144	0.114	0.21	0.156	0.114	0.224
lcl|NM_207363.3_cds_NP_997246.2_1	NCKAP5	nck-associated protein 5 isoform 1	0.0731282	0.697424	0.279	0.346	0.048	0.327	0.594	0.406	0.472	0.528	0.556	0.444	0.459	0.541	0.312	0.266	0.321	0.101	0.578	0.422	0.185	0.426	0.389	0.547	0.453	0.152	0.165	0.232	0.177	0.104	0.171	1	0.348	0.652	0.352	0.29	0.049	0.309	0.386	0.614	0.292	0.398	0.115	0.106	0.044	0.044	0.197
lcl|NM_207437.3_cds_NP_997320.2_1	DNAH10	dynein heavy chain 10, axonemal isoform 1	0.0371787	0.357488	0.226	0.403	0.105	0.266	0.625	0.375	0.55	0.45	0.44	0.56	0.505	0.495	0.283	0.311	0.251	0.155	0.612	0.388	0.173	0.458	0.368	0.442	0.558	0.06	0.172	0.451	0.126	0.066	0.126	1	0.543	0.457	0.264	0.305	0.109	0.322	0.272	0.728	0.214	0.258	0.113	0.149	0.218	0.048	0.198
lcl|NM_207481.4_cds_NP_997364.3_1	NCKAP5	nck-associated protein 5 isoform 2	0.130198	1.25299	0.306	0.333	0.028	0.333	0.556	0.444	0.485	0.515	0.477	0.523	0.375	0.625	0.5	0.143	0.25	0.107	0.571	0.429	0.25	0.417	0.333	0.581	0.419	0.159	0.145	0.188	0.217	0.043	0.246	1	0.35	0.65	0.417	0.167	0.042	0.375	0.341	0.659	0.311	0.267	0.2	0.111	0.022	0.089	0.236
lcl|NM_213600.4_cds_NP_998765.3_1	PLA2G4F	cytosolic phospholipase A2 zeta precursor	0.101504	0.955108	0.193	0.491	0.035	0.281	0.733	0.267	0.9	0.1	0.183	0.817	0.571	0.429	0.131	0.475	0.279	0.115	0.941	0.059	0.095	0.714	0.19	0.111	0.889	0.059	0.269	0.521	0.042	0	0.109	1	0.909	0.091	0.25	0.446	0.036	0.268	0.137	0.863	0.102	0.306	0.122	0.143	0.265	0.061	0.279
lcl|XM_003265481.2_cds_XP_003265529.1_1	OLR1	oxidized low-density lipoprotein receptor 1 isoform X3	0.148187	1.41265	0.308	0.154	0	0.538	0.667	0.333	0.429	0.571	0.571	0.429	0.429	0.571	0.545	0.091	0.273	0.091	0.75	0.25	0.167	0.333	0.5	0.538	0.462	0.24	0.12	0.32	0.28	0.04	0	1	0.222	0.778	0.5	0.333	0	0.167	0.421	0.579	0.25	0	0	0	0.75	0	0.071
lcl|XM_004043609.3_cds_XP_004043657.1_1	SFTA2	surfactant-associated protein 2	0.147977	1.35882	1	0	0	0	1	0	0	0	0.5	0.5	0.5	0.5	0.143	0.143	0.571	0.143	0.333	0.667	0	0	0	0	1	0	0.45	0.25	0.15	0	0.15	1	0.5	0.5	0	0.333	0.333	0.333	1	0	1	0	0	0	0	0	0.273
lcl|XM_004049658.3_cds_XP_004049706.1_1	LOC101136905	pulmonary surfactant-associated protein A2-like isoform X5	0.160879	1.47345	0.3	0.45	0.1	0.15	0.5	0.5	0.75	0.25	0.118	0.882	0.833	0.167	0.36	0.24	0.24	0.16	0.333	0.667	0.125	0.5	0.375	0.167	0.833	0.071	0.357	0.5	0	0	0.071	1	0.5	0.5	0.375	0.188	0	0.438	0.222	0.778	0.286	0.286	0.143	0.143	0.071	0.071	0.3
lcl|XM_004058953.3_cds_XP_004059001.2_1	IL7R	interleukin-7 receptor subunit alpha	0.142016	1.36553	0.294	0.235	0	0.471	0.538	0.462	0.44	0.56	0.645	0.355	0.435	0.565	0.435	0.174	0.261	0.13	0.5	0.5	0.25	0.375	0.375	0.414	0.586	0.132	0.151	0.321	0.132	0.132	0.132	1	0.238	0.762	0.261	0.217	0.13	0.391	0.478	0.522	0.333	0.4	0.067	0.067	0	0.133	0.217
lcl|XM_004060050.3_cds_XP_004060098.1_1	ACP5	tartrate-resistant acid phosphatase type 5	0.127128	1.17186	0.071	0.679	0.107	0.143	0.667	0.333	0.789	0.211	0.167	0.833	0.647	0.353	0.087	0.391	0.304	0.217	0.909	0.091	0.091	0.727	0.182	0.2	0.8	0.143	0.114	0.629	0.057	0	0.057	1	0.385	0.615	0.176	0.529	0.059	0.235	0.231	0.769	0	0.25	0.1	0.4	0.25	0	0.19
lcl|XM_004064667.2_cds_XP_004064715.1_1	PIH1D3	protein PIH1D3	0.134128	1.29067	0.222	0.444	0	0.333	0.333	0.667	0.333	0.667	0.677	0.323	0.667	0.333	0.5	0	0.2	0.3	0	0	0.211	0.368	0.421	0.5	0.5	0.111	0.111	0.167	0.278	0.111	0.222	1	0.154	0.846	0.417	0.083	0	0.5	0.375	0.625	0.75	0	0	0	0	0.25	0.059
lcl|XM_005246794.4_cds_XP_005246851.1_1	SLC11A1	natural resistance-associated macrophage protein 1 isoform X4	0.116362	1.08348	0.109	0.609	0.152	0.13	0.667	0.333	0.818	0.182	0.286	0.714	0.714	0.286	0.156	0.594	0.188	0.062	1	0	0.103	0.69	0.207	0.333	0.667	0.03	0.343	0.493	0.09	0	0.045	1	0.8	0.2	0.062	0.688	0.125	0.125	0	1	0.056	0.111	0.222	0.222	0.278	0.111	0.346
lcl|XM_005248299.4_cds_XP_005248356.1_1	IL7R	interleukin-7 receptor subunit alpha isoform X1	0.162351	1.55185	0.333	0.222	0	0.444	0.5	0.5	0.5	0.5	0.632	0.368	0.4	0.6	0.538	0.308	0.077	0.077	0.8	0.2	0.375	0.375	0.25	0.5	0.5	0.192	0.154	0.308	0.038	0.192	0.115	1	0.286	0.714	0.444	0	0.222	0.333	0.6	0.4	0.556	0.111	0.111	0.111	0.111	0	0.217
lcl|XM_005260139.2_cds_XP_005260196.1_1	F2RL3	proteinase-activated receptor 4 isoform X1	0.108055	0.995053	0.109	0.587	0.217	0.087	0.857	0.143	0.667	0.333	0.333	0.667	1	0	0.056	0.556	0.278	0.111	0.778	0.222	0	1	0	0	1	0	0.179	0.768	0.018	0	0.036	1	1	0	0	0.643	0.357	0	0.286	0.714	0	0.095	0	0.381	0.429	0.095	0.45
lcl|XM_005264488.4_cds_XP_005264545.2_1	SFTPB	pulmonary surfactant-associated protein B isoform X2	0.121657	1.14992	0.111	0.556	0.111	0.222	0.72	0.28	0.8	0.2	0.158	0.842	0.857	0.143	0.095	0.524	0.333	0.048	0.8	0.2	0.077	0.692	0.231	0.182	0.818	0.069	0.276	0.552	0.052	0	0.052	1	1	0	0.219	0.438	0.031	0.312	0.219	0.781	0.125	0.312	0.062	0.25	0.25	0	0.316
lcl|XM_005265439.2_cds_XP_005265496.1_1	VIPR1	vasoactive intestinal polypeptide receptor 1 isoform X3	0.128991	1.23123	0.077	0.615	0.077	0.231	0.692	0.308	0.692	0.308	0.231	0.769	0.724	0.276	0.062	0.625	0.156	0.156	0.875	0.125	0.111	0.741	0.148	0.2	0.8	0.022	0.304	0.5	0.065	0	0.109	1	0.7	0.3	0.211	0.368	0.158	0.263	0.25	0.75	0	0.32	0.04	0.32	0.28	0.04	0.314
lcl|XM_005265581.4_cds_XP_005265638.1_1	CACNA2D2	voltage-dependent calcium channel subunit alpha-2/delta-2 isoform X2	0.0939272	0.879176	0.157	0.542	0.096	0.205	0.714	0.286	0.667	0.333	0.129	0.871	0.755	0.245	0.13	0.623	0.159	0.087	0.9	0.1	0.05	0.725	0.225	0.137	0.863	0.075	0.2	0.6	0.058	0.017	0.05	1	0.783	0.217	0.101	0.42	0.261	0.217	0.1	0.9	0.123	0.215	0.062	0.277	0.246	0.077	0.377
lcl|XM_005268629.4_cds_XP_005268686.1_1	LRRK2	leucine-rich repeat serine/threonine-protein kinase 2 isoform X1	0.0567242	0.543741	0.339	0.236	0.063	0.362	0.344	0.656	0.301	0.699	0.652	0.348	0.25	0.75	0.458	0.195	0.153	0.195	0.38	0.62	0.287	0.194	0.519	0.655	0.345	0.09	0.118	0.197	0.171	0.219	0.205	1	0.266	0.734	0.362	0.17	0	0.468	0.417	0.583	0.4	0.2	0.2	0.057	0.048	0.095	0.151
lcl|XM_005269938.4_cds_XP_005269995.1_1	CRTAC1	cartilage acidic protein 1 isoform X3	0.120608	1.12812	0.064	0.596	0.106	0.234	0.692	0.308	0.735	0.265	0.212	0.788	0.724	0.276	0.161	0.419	0.306	0.113	0.545	0.455	0	0.84	0.16	0.167	0.833	0.02	0.347	0.449	0.082	0.02	0.082	1	0.59	0.41	0.152	0.515	0.091	0.242	0.143	0.857	0.093	0.093	0.093	0.256	0.395	0.07	0.333
lcl|XM_006712711.4_cds_XP_006712774.1_1	SLC11A1	natural resistance-associated macrophage protein 1 isoform X6	0.116558	1.07536	0.091	0.614	0.159	0.136	0.75	0.25	0.8	0.2	0.308	0.692	0.714	0.286	0.161	0.581	0.194	0.065	1	0	0.111	0.704	0.185	0.333	0.667	0.016	0.333	0.508	0.095	0	0.048	1	0.8	0.2	0.067	0.667	0.133	0.133	0	1	0.062	0.125	0.188	0.188	0.312	0.125	0.391
lcl|XM_006715593.3_cds_XP_006715656.1_1	VNN2	vascular non-inflammatory molecule 2 isoform X1	0.140378	1.35855	0.4	0.2	0.04	0.36	0.417	0.583	0.529	0.471	0.5	0.5	0.414	0.586	0.5	0.133	0.2	0.167	0.231	0.769	0.348	0.261	0.391	0.545	0.455	0.122	0.102	0.224	0.245	0.122	0.184	1	0.345	0.655	0.346	0.192	0.077	0.385	0.5	0.5	0.333	0.333	0.111	0	0.056	0.167	0.192
lcl|XM_006718097.4_cds_XP_006718160.1_1	LOC102724488	synaptotagmin-15 isoform X7	0.12436	1.16588	0.16	0.48	0.04	0.32	0.727	0.273	0.684	0.316	0.12	0.88	0.632	0.368	0.125	0.458	0.417	0	0.778	0.222	0	0.8	0.2	0.211	0.789	0.019	0.192	0.692	0.038	0	0.058	1	0.778	0.222	0.32	0.44	0.12	0.12	0.211	0.789	0.136	0.318	0.045	0.136	0.273	0.091	0.379
lcl|XM_007998166.1_cds_XP_007996357.1_1	LOC103235318	CCAAT/enhancer-binding protein alpha-like	0.12707	1.21316	0.05	0.6	0.1	0.25	0.5	0.5	0.8	0.2	0.182	0.818	0.714	0.286	0.2	0.2	0.333	0.267	0.5	0.5	0	0.5	0.5	0	1	0	0.36	0.6	0.04	0	0	1	1	0	0.194	0.611	0.111	0.083	0.143	0.857	0.118	0.235	0.059	0.118	0.412	0.059	0.176
lcl|XM_008977244.1_cds_XP_008975492.1_1	SFTPC	pulmonary surfactant-associated protein C isoform X1	0.139691	1.30126	0.211	0.474	0.105	0.211	1	0	0.667	0.333	0.2	0.8	0.5	0.5	0.19	0.429	0.238	0.143	0.889	0.111	0.111	0.556	0.333	0.5	0.5	0	0.286	0.476	0.19	0	0.048	1	0.5	0.5	0.167	0.5	0.167	0.167	0.273	0.727	0.273	0.364	0.091	0.182	0.091	0	0.588
lcl|XM_009425368.3_cds_XP_009423643.1_1	ACVRL1	serine/threonine-protein kinase receptor R3 isoform X3	0.131608	1.25538	0.13	0.435	0.174	0.261	0.75	0.25	0.789	0.211	0.13	0.87	0.636	0.364	0.071	0.643	0.214	0.071	0.824	0.176	0	0.778	0.222	0.294	0.706	0.087	0.217	0.522	0.043	0	0.13	1	0.875	0.125	0.24	0.4	0.16	0.2	0.067	0.933	0.138	0.207	0.034	0.241	0.379	0	0.308
lcl|XM_009446973.3_cds_XP_009445248.2_1	LIPH	lipase member H isoform X4	0.151039	1.43621	0.4	0.2	0.05	0.35	0.583	0.417	0.5	0.5	0.562	0.438	0.474	0.526	0.478	0.217	0.217	0.087	0.4	0.6	0.211	0.316	0.474	0.571	0.429	0.122	0.073	0.293	0.146	0.098	0.268	1	0.467	0.533	0.333	0.2	0.067	0.4	0.417	0.583	0.391	0.478	0.087	0	0.043	0	0.133
lcl|XM_011509477.2_cds_XP_011507779.1_1	CCDC190	coiled-coil domain-containing protein 190 isoform X1	0.14234	1.36603	0.3	0.4	0	0.3	0.571	0.429	0.357	0.643	0.391	0.609	0.6	0.4	0.5	0.188	0.25	0.062	0.444	0.556	0.5	0.125	0.375	0.382	0.618	0.074	0.259	0.185	0.111	0.037	0.333	1	0.4	0.6	0.524	0.19	0	0.286	0.52	0.48	0.429	0.476	0	0	0.048	0.048	0.214
lcl|XM_011511014.2_cds_XP_011509316.1_1	RUFY4	RUN and FYVE domain-containing protein 4 isoform X2	0.121185	1.12986	0.233	0.535	0	0.233	0.684	0.316	0.696	0.304	0.259	0.741	0.538	0.462	0.283	0.152	0.543	0.022	0.6	0.4	0.067	0.8	0.133	0.241	0.759	0.046	0.262	0.477	0.138	0	0.077	1	0.571	0.429	0.393	0.429	0	0.179	0.193	0.807	0.245	0.327	0.041	0.122	0.204	0.061	0.27
lcl|XM_011511411.3_cds_XP_011509713.1_1	ACOXL	acyl-coenzyme A oxidase-like protein isoform X4	0.138508	1.33469	0.241	0.407	0.111	0.241	0.455	0.545	0.467	0.533	0.467	0.533	0.286	0.714	0.359	0.103	0.282	0.256	0.571	0.429	0.28	0.4	0.32	0.25	0.75	0.032	0.177	0.452	0.065	0.113	0.161	1	0.55	0.45	0.318	0.182	0.182	0.318	0.2	0.8	0.211	0.237	0.079	0.132	0.289	0.053	0.31
lcl|XM_011511419.2_cds_XP_011509721.1_1	ACOXL	acyl-coenzyme A oxidase-like protein isoform X9	0.137774	1.31845	0.234	0.426	0.085	0.255	0.5	0.5	0.5	0.5	0.4	0.6	0.308	0.692	0.343	0.086	0.343	0.229	0.571	0.429	0.318	0.318	0.364	0.29	0.71	0.034	0.155	0.5	0.052	0.103	0.155	1	0.529	0.471	0.25	0.312	0.062	0.375	0.231	0.769	0.273	0.273	0.061	0.121	0.212	0.061	0.423
lcl|XM_011511421.2_cds_XP_011509723.1_1	ACOXL	acyl-coenzyme A oxidase-like protein isoform X10	0.139831	1.33706	0.213	0.404	0.106	0.277	0.5	0.5	0.458	0.542	0.481	0.519	0.269	0.731	0.3	0.125	0.3	0.275	0.615	0.385	0.318	0.318	0.364	0.286	0.714	0.019	0.17	0.528	0.075	0.075	0.132	1	0.556	0.444	0.286	0.286	0.071	0.357	0.261	0.739	0.29	0.226	0.097	0.129	0.194	0.065	0.346
lcl|XM_011512082.2_cds_XP_011510384.1_1	MARCO	macrophage receptor MARCO isoform X1	0.118137	1.11443	0.244	0.293	0.073	0.39	0.833	0.167	0.632	0.368	0.357	0.643	0.8	0.2	0.376	0.229	0.202	0.193	0.7	0.3	0	0.455	0.545	0.485	0.515	0.026	0.237	0.553	0.079	0	0.105	1	0.385	0.615	0.386	0.159	0.114	0.341	0.559	0.441	0.238	0.286	0.143	0.095	0.238	0	0.333
lcl|XM_011512428.3_cds_XP_011510730.1_1	COL6A6	collagen alpha-6(VI) chain isoform X3	0.0627653	0.590402	0.248	0.349	0.047	0.356	0.621	0.379	0.431	0.569	0.52	0.48	0.413	0.587	0.439	0.252	0.152	0.157	0.646	0.354	0.271	0.391	0.338	0.467	0.533	0.056	0.156	0.339	0.222	0.083	0.144	1	0.5	0.5	0.37	0.296	0.037	0.296	0.337	0.663	0.355	0.198	0.107	0.074	0.19	0.074	0.253
lcl|XM_011512531.3_cds_XP_011510833.1_1	LIPH	lipase member H isoform X3	0.147307	1.39519	0.35	0.2	0.1	0.35	0.545	0.455	0.467	0.533	0.467	0.533	0.444	0.556	0.467	0.3	0.2	0.033	0.364	0.636	0.286	0.286	0.429	0.583	0.417	0.098	0.122	0.244	0.146	0.146	0.244	1	0.529	0.471	0.318	0.227	0.045	0.409	0.467	0.533	0.4	0.45	0.1	0	0.05	0	0.115
lcl|XM_011512621.2_cds_XP_011510923.1_1	COL6A5	collagen alpha-5(VI) chain isoform X1	0.0546963	0.512183	0.307	0.27	0.044	0.38	0.333	0.667	0.396	0.604	0.656	0.344	0.341	0.659	0.418	0.219	0.207	0.156	0.345	0.655	0.217	0.404	0.379	0.591	0.409	0.109	0.159	0.259	0.2	0.132	0.141	1	0.4	0.6	0.425	0.151	0.019	0.406	0.476	0.524	0.423	0.252	0.106	0.049	0.098	0.073	0.237
lcl|XM_011513135.2_cds_XP_011511437.1_1	VEPH1	ventricular zone-expressed PH domain-containing protein homolog 1 isoform X3	0.110791	1.05536	0.44	0.28	0	0.28	0.714	0.286	0.622	0.378	0.697	0.303	0.5	0.5	0.312	0.281	0.219	0.188	0.318	0.682	0.232	0.411	0.357	0.5	0.5	0.075	0.275	0.35	0.1	0.05	0.15	1	0.486	0.514	0.382	0.176	0.029	0.412	0.386	0.614	0.514	0.27	0.054	0.108	0.054	0	0.259
lcl|XM_011514696.2_cds_XP_011512998.1_1	TREM1	triggering receptor expressed on myeloid cells 1 isoform X1	0.1581	1.52798	0.222	0.333	0	0.444	0.4	0.6	0.364	0.636	0.533	0.467	0.375	0.625	0.308	0.154	0.385	0.154	0.375	0.625	0.333	0.583	0.083	0.353	0.647	0.083	0.208	0.417	0.083	0.083	0.125	1	0.286	0.714	0.263	0.263	0	0.474	0.333	0.667	0.133	0.467	0.133	0.2	0.067	0	0.211
lcl|XM_011515131.2_cds_XP_011513433.1_1	ABCA13	ATP-binding cassette sub-family A member 13 isoform X2	0.0289796	0.2802	0.266	0.318	0.052	0.365	0.458	0.542	0.415	0.585	0.624	0.376	0.395	0.605	0.316	0.278	0.206	0.201	0.42	0.58	0.316	0.272	0.411	0.576	0.424	0.076	0.139	0.257	0.187	0.141	0.199	1	0.398	0.602	0.333	0.257	0.07	0.339	0.455	0.545	0.357	0.266	0.084	0.097	0.104	0.091	0.157
lcl|XM_011515132.2_cds_XP_011513434.1_1	ABCA13	ATP-binding cassette sub-family A member 13 isoform X3	0.0287299	0.277155	0.262	0.322	0.052	0.365	0.463	0.537	0.421	0.579	0.624	0.376	0.401	0.599	0.319	0.281	0.2	0.2	0.424	0.576	0.318	0.27	0.412	0.58	0.42	0.078	0.138	0.257	0.188	0.141	0.199	1	0.396	0.604	0.331	0.254	0.071	0.343	0.453	0.547	0.348	0.297	0.084	0.09	0.097	0.084	0.153
lcl|XM_011515136.2_cds_XP_011513438.2_1	ABCA13	ATP-binding cassette sub-family A member 13 isoform X6	0.030201	0.292002	0.261	0.319	0.053	0.367	0.474	0.526	0.421	0.579	0.625	0.375	0.398	0.602	0.319	0.289	0.196	0.196	0.444	0.556	0.319	0.268	0.413	0.577	0.423	0.076	0.138	0.255	0.185	0.142	0.204	1	0.388	0.612	0.35	0.244	0.062	0.344	0.451	0.549	0.345	0.283	0.076	0.103	0.11	0.083	0.15
lcl|XM_011515958.2_cds_XP_011514260.1_1	CDHR3	cadherin-related family member 3 isoform X11	0.13386	1.27322	0.357	0.393	0.036	0.214	0.8	0.2	0.469	0.531	0.65	0.35	0.448	0.552	0.25	0.225	0.225	0.3	0.667	0.333	0.212	0.364	0.424	0.4	0.6	0.192	0.308	0.231	0.058	0.077	0.135	1	0.562	0.438	0.39	0.22	0.049	0.341	0.4	0.6	0.414	0.207	0.103	0.069	0	0.207	0.275
lcl|XM_011521682.1_cds_XP_011519984.1_1	DUOX1	dual oxidase 1 isoform X2	0.0945029	0.880986	0.18	0.492	0.082	0.246	0.5	0.5	0.755	0.245	0.2	0.8	0.688	0.312	0.208	0.444	0.306	0.042	0.763	0.237	0	0.839	0.161	0.091	0.909	0.021	0.271	0.569	0.056	0.021	0.062	1	0.6	0.4	0.15	0.533	0.05	0.267	0.089	0.911	0.106	0.16	0.064	0.255	0.351	0.064	0.302
lcl|XM_011523828.3_cds_XP_011522130.1_1	ITGAE	integrin alpha-E isoform X5	0.0990674	0.948922	0.167	0.478	0.144	0.211	0.48	0.52	0.534	0.466	0.346	0.654	0.58	0.42	0.247	0.365	0.224	0.165	0.562	0.438	0.122	0.653	0.224	0.378	0.622	0.033	0.285	0.431	0.106	0.041	0.106	1	0.667	0.333	0.262	0.524	0.024	0.19	0.151	0.849	0.2	0.233	0.033	0.233	0.233	0.067	0.363
lcl|XM_011525491.2_cds_XP_011523793.1_1	TBX4	T-box transcription factor TBX4 isoform X2	0.118867	1.15705	0.125	0.542	0.167	0.167	0.556	0.444	0.696	0.304	0.114	0.886	0.667	0.333	0.227	0.318	0.364	0.091	0.773	0.227	0	0.706	0.294	0.226	0.774	0.041	0.347	0.531	0.02	0.041	0.02	1	0.714	0.286	0.164	0.475	0.213	0.148	0.138	0.862	0.129	0.355	0.161	0.097	0.194	0.065	0.271
lcl|XM_011526554.3_cds_XP_011524856.1_1	CYP2F1	cytochrome P450 2F1 isoform X5	0.136135	1.31841	0.143	0.524	0.238	0.095	0.8	0.2	0.731	0.269	0.045	0.955	0.7	0.3	0.12	0.52	0.24	0.12	0.778	0.222	0.038	0.692	0.269	0.176	0.824	0.067	0.311	0.444	0.111	0	0.067	1	0.571	0.429	0.154	0.462	0.154	0.231	0.381	0.619	0.179	0.143	0.071	0.393	0.179	0.036	0.314
lcl|XM_011527171.2_cds_XP_011525473.1_1	PRX	periaxin isoform X1	0.0768507	0.728226	0.205	0.397	0.064	0.333	0.667	0.333	0.593	0.407	0.176	0.824	0.516	0.484	0.114	0.303	0.439	0.144	0.636	0.364	0.111	0.667	0.222	0.307	0.693	0.053	0.257	0.5	0.132	0.007	0.053	1	1	0	0.249	0.412	0.136	0.203	0.104	0.896	0.048	0.217	0.145	0.12	0.386	0.084	0.184
lcl|XM_011534243.2_cds_XP_011532545.1_1	CACNA2D2	voltage-dependent calcium channel subunit alpha-2/delta-2 isoform X1	0.0938905	0.879555	0.157	0.542	0.096	0.205	0.714	0.286	0.657	0.343	0.129	0.871	0.755	0.245	0.13	0.623	0.159	0.087	0.9	0.1	0.049	0.732	0.22	0.151	0.849	0.074	0.197	0.598	0.057	0.016	0.057	1	0.783	0.217	0.114	0.414	0.257	0.214	0.1	0.9	0.123	0.215	0.062	0.277	0.246	0.077	0.387
lcl|XM_011536055.2_cds_XP_011534357.1_1	ROS1	proto-oncogene tyrosine-protein kinase ROS isoform X10	0.0718896	0.676981	0.347	0.214	0.051	0.388	0.314	0.686	0.414	0.586	0.647	0.353	0.262	0.738	0.415	0.234	0.17	0.181	0.632	0.368	0.208	0.317	0.475	0.529	0.471	0.107	0.137	0.244	0.202	0.179	0.131	1	0.323	0.677	0.413	0.183	0.038	0.365	0.5	0.5	0.426	0.295	0.082	0.066	0.098	0.033	0.136
lcl|XM_011537882.3_cds_XP_011536184.1_1	LRRK2	leucine-rich repeat serine/threonine-protein kinase 2 isoform X8	0.0816071	0.785134	0.373	0.224	0.134	0.269	0.333	0.667	0.213	0.787	0.596	0.404	0.275	0.725	0.51	0.176	0.118	0.196	0.261	0.739	0.293	0.213	0.493	0.682	0.318	0.099	0.099	0.241	0.131	0.241	0.188	1	0.271	0.729	0.368	0.184	0	0.447	0.375	0.625	0.395	0.316	0.158	0.026	0.026	0.079	0.15
lcl|XM_011539746.3_cds_XP_011538048.1_1	FFAR4	free fatty acid receptor 4 isoform X1	0.131864	1.27014	0.111	0.407	0.407	0.074	1	0	0.833	0.167	0.375	0.625	0.75	0.25	0.154	0.692	0.077	0.077	1	0	0	0.571	0.429	0.667	0.333	0	0.237	0.658	0	0.026	0.079	1	1	0	0.083	0.417	0.083	0.417	0.4	0.6	0	0.05	0.15	0.45	0.35	0	0.357
lcl|XM_011540087.1_cds_XP_011538389.1_1	SFTPD	pulmonary surfactant-associated protein D isoform X1	0.132746	1.23707	0.333	0.25	0	0.417	0.5	0.5	0.538	0.462	0.32	0.68	0.8	0.2	0.356	0.247	0.247	0.151	1	0	0.25	0.25	0.5	0.304	0.696	0	0.25	0.5	0.071	0.036	0.143	1	0.5	0.5	0.41	0.256	0.026	0.308	0.25	0.75	0.286	0.214	0.071	0.143	0.143	0.143	0.091
lcl|XM_011546001.3_cds_XP_011544303.1_1	HS3ST2	heparan sulfate glucosamine 3-O-sulfotransferase 2 isoform X1	0.1496	1.48801	0.105	0.579	0.263	0.053	0.778	0.222	0.571	0.429	0.286	0.714	0.625	0.375	0	0.526	0.316	0.158	1	0	0	0.667	0.333	0.286	0.714	0	0.409	0.409	0.045	0	0.136	1	1	0	0.095	0.571	0.143	0.19	0.2	0.8	0.045	0.273	0.091	0.364	0.227	0	0.368
lcl|XM_011994443.1_cds_XP_011849833.1_1	ICAM1	intercellular adhesion molecule 1 isoform X2	0.130627	1.24587	0.25	0.472	0.083	0.194	0.462	0.538	0.533	0.467	0.242	0.758	0.7	0.3	0.194	0.333	0.389	0.083	1	0	0.273	0.636	0.091	0.3	0.7	0.074	0.241	0.519	0.056	0	0.111	1	0.625	0.375	0.271	0.458	0.125	0.146	0.206	0.794	0.125	0.125	0.083	0.167	0.417	0.083	0.258
lcl|XM_016923932.1_cds_XP_016779421.1_1	TSPAN19	putative tetraspanin-19 isoform X1	0.127007	1.23066	0.556	0.111	0	0.333	0.125	0.875	0.25	0.75	0.5	0.5	0.438	0.562	0.714	0.071	0	0.214	0.4	0.6	0.269	0.269	0.462	0.526	0.474	0.097	0.097	0.065	0.226	0.387	0.129	1	0.238	0.762	0.667	0	0	0.333	0.375	0.625	1	0	0	0	0	0	0
lcl|XM_016934910.2_cds_XP_016790399.2_1	FBN3	fibrillin-3 isoform X9	0.0622393	0.584294	0.162	0.556	0.077	0.204	0.593	0.407	0.602	0.398	0.205	0.795	0.721	0.279	0.091	0.55	0.24	0.12	0.84	0.16	0	0.75	0.25	0.289	0.711	0.031	0.267	0.565	0.094	0	0.042	1	0.698	0.302	0.156	0.416	0.133	0.295	0.132	0.868	0.043	0.153	0.098	0.294	0.325	0.086	0.396
lcl|XM_016942226.2_cds_XP_016797715.1_1	VEPH1	ventricular zone-expressed PH domain-containing protein homolog 1 isoform X6	0.114832	1.08617	0.422	0.267	0	0.311	0.75	0.25	0.613	0.387	0.689	0.311	0.485	0.515	0.323	0.323	0.129	0.226	0.368	0.632	0.265	0.347	0.388	0.5	0.5	0.079	0.263	0.368	0.092	0.053	0.145	1	0.484	0.516	0.424	0.182	0.03	0.364	0.405	0.595	0.485	0.303	0.061	0.121	0.03	0	0.283
lcl|XM_016953243.2_cds_XP_016808732.2_1	PCSK9	proprotein convertase subtilisin/kexin type 9 isoform X2	0.116072	1.10257	0.1	0.588	0.113	0.2	0.882	0.118	0.656	0.344	0.103	0.897	0.571	0.429	0.077	0.415	0.338	0.169	0.792	0.208	0.111	0.611	0.278	0.2	0.8	0.062	0.21	0.58	0.062	0	0.086	1	0.727	0.273	0.255	0.319	0.149	0.277	0.167	0.833	0.094	0.172	0.047	0.297	0.297	0.094	0.365
lcl|XM_016955846.1_cds_XP_016811335.1_1	ALPL	alkaline phosphatase, tissue-nonspecific isozyme isoform X2	0.128196	1.17858	0.104	0.583	0.146	0.167	0.667	0.333	0.893	0.107	0.167	0.833	0.846	0.154	0.098	0.488	0.293	0.122	0.792	0.208	0	0.706	0.294	0.333	0.667	0.023	0.233	0.558	0.093	0.047	0.047	1	0.652	0.348	0.091	0.636	0.045	0.227	0.154	0.846	0.167	0.222	0.111	0.167	0.222	0.111	0.31
lcl|XM_017003979.2_cds_XP_016859468.1_1	NCKAP5	nck-associated protein 5 isoform X5	0.126092	1.20781	0.29	0.355	0.032	0.323	0.556	0.444	0.4	0.6	0.513	0.487	0.5	0.5	0.458	0.125	0.333	0.083	0.571	0.429	0.231	0.385	0.385	0.632	0.368	0.156	0.13	0.156	0.208	0.078	0.273	1	0.407	0.593	0.375	0.167	0.042	0.417	0.372	0.628	0.326	0.261	0.196	0.109	0.022	0.087	0.205
lcl|XM_017005171.2_cds_XP_016860660.1_1	MARCO	macrophage receptor MARCO isoform X3	0.13735	1.28063	0.179	0.25	0.107	0.464	0	0	0.556	0.444	0.211	0.789	0.875	0.125	0.296	0.296	0.222	0.185	0.833	0.167	0.091	0.545	0.364	0.25	0.75	0.029	0.294	0.471	0.088	0	0.118	1	0.3	0.7	0.429	0.214	0.143	0.214	0.591	0.409	0.375	0.312	0.062	0.062	0.188	0	0.333
lcl|XM_017005852.2_cds_XP_016861341.1_1	LIPH	lipase member H isoform X2	0.14679	1.39098	0.4	0.2	0.05	0.35	0.538	0.462	0.5	0.5	0.529	0.471	0.5	0.5	0.517	0.241	0.172	0.069	0.4	0.6	0.286	0.286	0.429	0.565	0.435	0.109	0.087	0.261	0.13	0.109	0.304	1	0.471	0.529	0.368	0.211	0.053	0.368	0.462	0.538	0.391	0.478	0.087	0	0.043	0	0.133
lcl|XM_017008625.2_cds_XP_016864114.1_1	TNIP3	TNFAIP3-interacting protein 3 isoform X8	0.137453	1.3501	0.25	0.25	0.125	0.375	0.3	0.7	0.611	0.389	0.578	0.422	0.5	0.5	0.333	0.5	0	0.167	0.4	0.6	0.5	0.25	0.25	0.472	0.528	0.075	0.15	0.3	0.175	0.1	0.2	1	0.375	0.625	0.467	0.133	0.133	0.267	0.371	0.629	0.357	0.25	0.107	0.107	0.179	0	0.059
lcl|XM_017011409.1_cds_XP_016866898.1_1	VNN2	vascular non-inflammatory molecule 2 isoform X3	0.152471	1.47318	0.286	0.286	0	0.429	0.429	0.571	0.4	0.6	0.562	0.438	0.4	0.6	0.571	0.095	0.238	0.095	0	1	0.417	0.167	0.417	0.615	0.385	0.162	0.081	0.135	0.297	0.162	0.162	1	0.353	0.647	0.455	0.273	0	0.273	0.6	0.4	0.364	0.364	0.091	0	0.091	0.091	0.19
lcl|XM_017016985.2_cds_XP_016872474.1_1	SPOCK2	testican-2 isoform X2	0.104919	0.984393	0.125	0.75	0.125	0	1	0	1	0	0.2	0.8	1	0	0	0.714	0.286	0	1	0	0	1	0	0	1	0	0.222	0.778	0	0	0	1	0.5	0.5	0.286	0.429	0.286	0	0.333	0.667	0	0	0.25	0.5	0.25	0	0.143
lcl|XM_017018221.2_cds_XP_016873710.1_1	TRPC6	short transient receptor potential channel 6 isoform X2	0.115745	1.12346	0.355	0.274	0.048	0.323	0.818	0.182	0.447	0.553	0.701	0.299	0.565	0.435	0.357	0.286	0.167	0.19	0.412	0.588	0.302	0.151	0.547	0.593	0.407	0.081	0.186	0.256	0.209	0.14	0.128	1	0.341	0.659	0.333	0.2	0.2	0.267	0.233	0.767	0.268	0.268	0.049	0.098	0.268	0.049	0.188
lcl|XM_017021951.1_cds_XP_016877440.1_1	CTSH	pro-cathepsin H isoform X1	0.13922	1.34105	0.12	0.52	0.12	0.24	0.889	0.111	0.7	0.3	0.357	0.643	0.4	0.6	0.259	0.222	0.259	0.259	0.818	0.182	0.133	0.867	0	0.5	0.5	0	0.25	0.562	0.062	0	0.125	1	0.667	0.333	0.188	0.375	0	0.438	0.176	0.824	0.125	0.25	0.125	0.125	0.125	0.25	0.2
lcl|XM_017025712.1_cds_XP_016881201.1_1	GRP	gastrin-releasing peptide isoform X1	0.15272	1.39111	0.222	0.111	0.556	0.111	1	0	0.25	0.75	0.4	0.6	1	0	0.133	0.333	0.4	0.133	1	0	0.5	0.5	0	0.4	0.6	0	0.263	0.632	0	0.053	0.053	1	0.714	0.286	0.1	0.3	0.3	0.3	0.143	0.857	0.3	0.2	0.1	0.2	0.1	0.1	0.385
lcl|XM_017025713.1_cds_XP_016881202.1_1	GRP	gastrin-releasing peptide isoform X2	0.15961	1.48464	0.222	0.111	0.556	0.111	1	0	0	1	0.333	0.667	1	0	0.083	0.333	0.5	0.083	1	0	0.5	0.5	0	0.286	0.714	0	0.235	0.647	0	0.059	0.059	1	0.667	0.333	0.111	0.222	0.333	0.333	0.167	0.833	0.273	0.273	0.091	0.182	0.091	0.091	0.333
lcl|XM_017027373.1_cds_XP_016882862.1_1	FBN3	fibrillin-3 isoform X2	0.0622913	0.585156	0.168	0.577	0.074	0.181	0.596	0.404	0.609	0.391	0.21	0.79	0.75	0.25	0.091	0.548	0.243	0.117	0.795	0.205	0.014	0.75	0.236	0.282	0.718	0.026	0.265	0.571	0.095	0	0.042	1	0.7	0.3	0.161	0.431	0.132	0.276	0.142	0.858	0.037	0.144	0.1	0.325	0.331	0.062	0.407
lcl|XM_017027379.1_cds_XP_016882868.1_1	FBN3	fibrillin-3 isoform X8	0.0616732	0.582743	0.166	0.576	0.073	0.185	0.594	0.406	0.605	0.395	0.211	0.789	0.743	0.257	0.091	0.544	0.245	0.12	0.797	0.203	0.014	0.75	0.236	0.275	0.725	0.026	0.267	0.574	0.092	0	0.041	1	0.699	0.301	0.158	0.435	0.13	0.277	0.148	0.852	0.037	0.149	0.099	0.323	0.329	0.062	0.415
lcl|XM_017027512.1_cds_XP_016883001.1_1	NAPSA	napsin-A isoform X2	0.134961	1.28455	0.2	0.5	0.133	0.167	0.667	0.333	0.5	0.5	0.278	0.722	0.652	0.348	0.298	0.17	0.426	0.106	0.429	0.571	0.042	0.708	0.25	0	1	0.038	0.269	0.519	0.058	0	0.115	1	0.556	0.444	0.225	0.325	0.125	0.325	0.333	0.667	0.095	0.238	0.095	0.333	0.19	0.048	0.208
lcl|XM_017532732.1_cds_XP_017388221.1_1	CCDC141	coiled-coil domain-containing protein 141 isoform X6	0.0830333	0.799061	0.36	0.236	0.056	0.348	0.455	0.545	0.463	0.537	0.58	0.42	0.467	0.533	0.34	0.26	0.2	0.2	0.381	0.619	0.293	0.345	0.362	0.504	0.496	0.117	0.161	0.183	0.25	0.139	0.15	1	0.245	0.755	0.378	0.133	0.044	0.444	0.376	0.624	0.411	0.25	0.071	0.018	0.161	0.089	0.202
lcl|XM_019021772.2_cds_XP_018877317.1_1	CCL20	C-C motif chemokine 20 isoform X2	0.129668	1.2447	0.333	0.167	0	0.5	0.429	0.571	1	0	1	0	0.25	0.75	0.25	0.75	0	0	0.667	0.333	0	0.667	0.333	0.6	0.4	0.071	0.357	0.214	0.143	0	0.214	1	0.4	0.6	0.5	0	0	0.5	0	1	0	0	0	0	0.333	0.667	0.167
lcl|XM_019022275.2_cds_XP_018877820.1_1	SLC11A1	natural resistance-associated macrophage protein 1 isoform X1	0.121869	1.13787	0.075	0.585	0.17	0.17	0.7	0.3	0.812	0.188	0.222	0.778	0.758	0.242	0.149	0.532	0.191	0.128	0.818	0.182	0.088	0.706	0.206	0.286	0.714	0.047	0.318	0.459	0.094	0	0.082	1	0.8	0.2	0.172	0.448	0.172	0.207	0.125	0.875	0.091	0.136	0.182	0.182	0.273	0.136	0.472
lcl|XM_019023539.1_cds_XP_018879084.1_1	VIPR1	vasoactive intestinal polypeptide receptor 1 isoform X4	0.138861	1.34051	0.074	0.667	0.148	0.111	0.75	0.25	0.545	0.455	0.188	0.812	0.579	0.421	0.1	0.567	0.167	0.167	0.833	0.167	0.12	0.72	0.16	0.167	0.833	0.047	0.209	0.535	0.093	0	0.116	1	0.5	0.5	0.25	0.393	0.214	0.143	0.118	0.882	0	0.391	0.043	0.348	0.217	0	0.275
lcl|XM_019039450.2_cds_XP_018894995.2_1	DRAM1	DNA damage-regulated autophagy modulator protein 1	0.163282	1.61004	0.176	0.471	0.059	0.294	0.444	0.556	0.2	0.8	0.5	0.5	0.6	0.4	0.4	0.133	0.133	0.333	0.75	0.25	0.2	0.45	0.35	0.4	0.6	0.19	0.238	0.143	0.143	0.095	0.19	1	0.625	0.375	0.3	0.4	0.1	0.2	0.375	0.625	0.4	0.4	0	0	0.2	0	0.048
lcl|XM_023221309.3_cds_XP_023077077.2_1	HIVEP3	transcription factor HIVEP3	0.0604979	0.585426	0.229	0.503	0.057	0.21	0.562	0.438	0.696	0.304	0.343	0.657	0.66	0.34	0.182	0.403	0.314	0.101	0.667	0.333	0.078	0.686	0.235	0.439	0.561	0.04	0.233	0.421	0.124	0.04	0.144	1	0.76	0.24	0.262	0.37	0.13	0.238	0.176	0.824	0.18	0.288	0.101	0.194	0.194	0.043	0.251
lcl|XM_024244737.1_cds_XP_024100505.1_1	DNAH12	dynein heavy chain 12, axonemal isoform X2	0.0485384	0.468933	0.373	0.196	0.026	0.405	0.364	0.636	0.361	0.639	0.691	0.309	0.235	0.765	0.483	0.163	0.116	0.238	0.258	0.742	0.304	0.176	0.52	0.623	0.377	0.129	0.095	0.152	0.218	0.212	0.195	1	0.324	0.676	0.427	0.133	0.027	0.413	0.472	0.528	0.389	0.111	0.16	0.083	0.09	0.167	0.102
lcl|XM_024446690.1_cds_XP_024302458.1_1	CDHR3	cadherin-related family member 3 isoform X13	0.133744	1.27415	0.179	0.429	0.071	0.321	1	0	0.444	0.556	0.615	0.385	0.526	0.474	0.2	0.2	0.286	0.314	0.833	0.167	0.24	0.44	0.32	0.433	0.567	0.211	0.079	0.342	0.158	0.026	0.184	1	0.581	0.419	0.531	0.281	0.062	0.125	0.357	0.643	0.5	0.308	0.038	0.154	0	0	0.192
lcl|XM_024447290.1_cds_XP_024303058.1_1	DCSTAMP	dendritic cell-specific transmembrane protein isoform X3	0.153644	1.4901	0.421	0.316	0.053	0.211	0.364	0.636	0.429	0.571	0.5	0.5	0.278	0.722	0.143	0.476	0.143	0.238	0.286	0.714	0.095	0.429	0.476	0.455	0.545	0.143	0.143	0.262	0.262	0	0.19	1	0.5	0.5	0.444	0.333	0.111	0.111	0.182	0.818	0.25	0.5	0.167	0	0	0.083	0.208
lcl|XM_024448264.1_cds_XP_024304032.1_1	GPRIN2	G protein-regulated inducer of neurite outgrowth 2 isoform X2	0.119167	1.10188	0.095	0.413	0.143	0.349	0.692	0.308	0.615	0.385	0.2	0.8	0.333	0.667	0.07	0.419	0.279	0.233	0.5	0.5	0	1	0	0.3	0.7	0.091	0.114	0.636	0.068	0.023	0.068	1	0.5	0.5	0.238	0.357	0.143	0.262	0	1	0.036	0.321	0.071	0.179	0.357	0.036	0.404
lcl|XM_024448968.1_cds_XP_024304736.1_1	OVCH1	ovochymase-1 isoform X1	0.0982537	0.938444	0.333	0.281	0.018	0.368	0.225	0.775	0.444	0.556	0.586	0.414	0.318	0.682	0.409	0.194	0.151	0.247	0.459	0.541	0.254	0.31	0.437	0.478	0.522	0.151	0.094	0.283	0.142	0.151	0.179	1	0.459	0.541	0.426	0.206	0.044	0.324	0.5	0.5	0.633	0.163	0.041	0.041	0.061	0.061	0.136
lcl|XM_024449855.1_cds_XP_024305623.1_1	CTSH	pro-cathepsin H isoform X4	0.139637	1.29436	0.105	0.474	0.158	0.263	0.833	0.167	0.625	0.375	0.444	0.556	0.7	0.3	0.238	0.286	0.238	0.238	0.6	0.4	0	1	0	0.455	0.545	0	0.333	0.5	0	0.083	0.083	1	0.7	0.3	0.1	0.4	0	0.5	0.167	0.833	0.5	0	0	0.5	0	0	0.3
lcl|XM_024451005.1_cds_XP_024306773.1_1	CD101	immunoglobulin superfamily member 2 isoform X1	0.102886	0.972569	0.273	0.436	0	0.291	0.333	0.667	0.439	0.561	0.403	0.597	0.559	0.441	0.349	0.349	0.143	0.159	0.724	0.276	0.114	0.432	0.455	0.431	0.569	0.081	0.27	0.342	0.081	0.108	0.117	1	0.529	0.471	0.462	0.282	0.103	0.154	0.302	0.698	0.235	0.353	0.059	0.059	0.176	0.118	0.18
lcl|XM_024453750.1_cds_XP_024309518.1_1	VEPH1	ventricular zone-expressed PH domain-containing protein homolog 1 isoform X4	0.157148	1.49575	0.533	0.2	0	0.267	0.75	0.25	0.538	0.462	0.667	0.333	0.75	0.25	0.2	0.2	0.6	0	0.333	0.667	0.176	0.412	0.412	0.4	0.6	0	0.238	0.333	0.143	0.143	0.143	1	0.556	0.444	0.2	0.6	0	0.2	0.714	0.286	0.625	0.125	0.25	0	0	0	0.2
lcl|XM_024931249.1_cds_XP_024787017.1_1	ACVRL1	serine/threonine-protein kinase receptor R3 isoform X2	0.122086	1.15912	0.133	0.567	0.1	0.2	0.765	0.235	0.76	0.24	0.138	0.862	0.714	0.286	0.116	0.535	0.256	0.093	0.762	0.238	0	0.882	0.118	0.286	0.714	0.049	0.131	0.639	0.049	0	0.131	1	0.857	0.143	0.12	0.44	0.2	0.24	0.048	0.952	0.143	0.257	0.029	0.2	0.314	0.057	0.27
lcl|XM_025401808.1_cds_XP_025257593.1_1	WIF1	wnt inhibitory factor 1 isoform X2	0.132563	1.29145	0.355	0.29	0.097	0.258	0.533	0.467	0.111	0.889	0.478	0.522	0.588	0.412	0.444	0.167	0.194	0.194	0.5	0.5	0.167	0.5	0.333	0.882	0.118	0.04	0.28	0.48	0.16	0	0.04	1	0.235	0.765	0.37	0.074	0.037	0.519	0.444	0.556	0.263	0.211	0.105	0.053	0.316	0.053	0.375
[truncated: 45 more columns]

## Sheet: SARs-Cov-2 Clusters
S4: Clusters for SARs-Cov-2 and human genes
Clusters number	Gene	Gene_name	Protein
Cluster 1	NP_001265227|Hsap	COL6A5	collagen alpha-5(VI) chain isoform 1 precursor
Cluster 1	NP_001340108|Hsap	OVCH1	ovochymase-1 precursor
Cluster 1	NP_001352957|Hsap	DNAH12	dynein heavy chain 12, axonemal isoform 4
Cluster 1	NP_001365831|Hsap	ROS1	proto-oncogene tyrosine-protein kinase ROS isoform 3 precursor
Cluster 1	NP_002935|Hsap	ROS1	proto-oncogene tyrosine-protein kinase ROS isoform 1 precursor
Cluster 1	NP_002967|Hsap	SCN7A	sodium channel protein type 7 subunit alpha
Cluster 1	NP_006260|Hsap	RP1	oxygen-regulated protein 1 isoform 1
Cluster 1	NP_689914|Hsap	ABCA13	ATP-binding cassette sub-family A member 13
Cluster 1	NP_694996|Hsap	COL6A5	collagen alpha-5(VI) chain isoform 2 precursor
Cluster 1	NP_940980|Hsap	LRRK2	leucine-rich repeat serine/threonine-protein kinase 2
Cluster 1	XP_005268686|Hsap	LRRK2	leucine-rich repeat serine/threonine-protein kinase 2 isoform X1
Cluster 1	XP_011510923|Hsap	COL6A5	collagen alpha-5(VI) chain isoform X1
Cluster 1	XP_011513433|Hsap	ABCA13	ATP-binding cassette sub-family A member 13 isoform X2
Cluster 1	XP_011513434|Hsap	ABCA13	ATP-binding cassette sub-family A member 13 isoform X3
Cluster 1	XP_011513438|Hsap	ABCA13	ATP-binding cassette sub-family A member 13 isoform X6
Cluster 1	XP_011534357|Hsap	ROS1	proto-oncogene tyrosine-protein kinase ROS isoform X10
Cluster 1	XP_011536184|Hsap	LRRK2	leucine-rich repeat serine/threonine-protein kinase 2 isoform X8
Cluster 1	XP_024100505|Hsap	DNAH12	dynein heavy chain 12, axonemal isoform X2
Cluster 1	XP_024304736|Hsap	OVCH1	ovochymase-1 isoform X1
Cluster 1	YP_009724389|COV2|Human	ORF	ORF1ab
Cluster 1	YP_009724390|COV2|Human	ORF	ORF1a
Cluster 1	YP_009725295|COV2|Human	nucleocapsid protein N	nucleocapsid protein N
Cluster 2	NP_000677|Hsap	AGTR2	type-2 angiotensin II receptor
Cluster 2	NP_001157908|Hsap	TMEM212	transmembrane protein 212
Cluster 2	NP_001258680|Hsap	CALCRL	calcitonin gene-related peptide type 1 receptor precursor
Cluster 2	NP_001288276|Hsap	FMO2	dimethylaniline monooxygenase
Cluster 2	NP_001305861|Hsap	FAM216B	protein FAM216B
Cluster 2	NP_001451|Hsap	FMO2	dimethylaniline monooxygenase
Cluster 2	NP_001556|Hsap	CXCL10	C-X-C motif chemokine 10 precursor
Cluster 2	NP_002418|Hsap	MMP13	collagenase 3 preproprotein
Cluster 2	NP_009162|Hsap	SLC6A14	sodium- and chloride-dependent neutral and basic amino acid transporter B(0+)
Cluster 2	YP_009724391|COV2|Human	spike protein S	spike protein S
Cluster 2	YP_009724397|COV2|Human	ORF	ORF7b
Cluster 3	NP_000610|Hsap	IFNG	interferon gamma precursor
Cluster 3	NP_001004470|Hsap	ST8SIA6	alpha-2,8-sialyltransferase 8F isoform 1 precursor
Cluster 3	NP_001128618|Hsap	SLC39A8	zinc transporter ZIP8 isoform a precursor
Cluster 3	NP_001128619|Hsap	SLC39A8	zinc transporter ZIP8 isoform b precursor
Cluster 3	NP_001139206|Hsap	CDC20B	cell division cycle protein 20 homolog B isoform 2
Cluster 3	NP_001163873|Hsap	CDC20B	cell division cycle protein 20 homolog B isoform 3
Cluster 3	NP_001332890|Hsap	ST8SIA6	alpha-2,8-sialyltransferase 8F isoform 2
Cluster 3	NP_110415|Hsap	DCSTAMP	dendritic cell-specific transmembrane protein isoform 1
Cluster 3	NP_689836|Hsap	CDC20B	cell division cycle protein 20 homolog B isoform 1
Cluster 3	XP_024303058|Hsap	DCSTAMP	dendritic cell-specific transmembrane protein isoform X3
Cluster 3	YP_009724393|COV2|Human	envelope protein E	envelope protein E
Cluster 4	NP_001094387|Hsap	TSPAN19	putative tetraspanin-19
Cluster 4	XP_016779421|Hsap	TSPAN19	putative tetraspanin-19 isoform X1
Cluster 4	YP_009724395|COV2|Human	ORF	ORF6
Cluster 4	YP_009724396|COV2|Human	ORF	ORF7a

## Sheet: SARs Clusters
S5: Clusters for SARs and human genes
Clusters number	Gene	Gene_name	Protein
Cluster 1	NP_000677|Hsap	AGTR2	type-2 angiotensin II receptor
Cluster 1	NP_001157908|Hsap	TMEM212	transmembrane protein 212
Cluster 1	NP_001258680|Hsap	CALCRL	calcitonin gene-related peptide type 1 receptor precursor
Cluster 1	NP_001288276|Hsap	FMO2	dimethylaniline monooxygenase
Cluster 1	NP_001305861|Hsap	FAM216B	protein FAM216B
Cluster 1	NP_001451|Hsap	FMO2	dimethylaniline monooxygenase
Cluster 1	NP_001556|Hsap	CXCL10	C-X-C motif chemokine 10 precursor
Cluster 1	NP_002418|Hsap	MMP13	collagenase 3 preproprotein
Cluster 1	NP_009162|Hsap	SLC6A14	sodium- and chloride-dependent neutral and basic amino acid transporter B(0+)
Cluster 1	NP_001108207|Hsap	BCL2A1	bcl-2-related protein A1 isoform 2
Cluster 1	NP_004040|Hsap	BCL2A1	bcl-2-related protein A1 isoform 1
Cluster 1	NP_828851|SARs|Human	envelope protein E	envelope protein E
Cluster 1	NP_828852|SARs|Human	hypothetical protein	hypothetical protein
Cluster 1	NP_828855|SARs|Human	membrane glycoprotein M	membrane glycoprotein M
Cluster 1	NP_828858|SARs|Human	hypothetical protein	hypothetical protein
Cluster 1	NP_828853|SARs|Human	hypothetical protein	hypothetical protein
Cluster 1	NP_828857|SARs|Human	hypothetical protein	hypothetical protein
Cluster 1	NP_849175|SARs|Human	hypothetical protein	hypothetical protein
Cluster 1	NP_849177|SARs|Human	hypothetical protein	hypothetical protein
Cluster 2	NP_001019774|Hsap	C7orf77	uncharacterized protein C7orf77
Cluster 2	NP_001074006|Hsap	SNTN	sentan isoform 2
Cluster 2	NP_001191217|Hsap	MUC1	mucin-1 isoform 12 precursor
Cluster 2	NP_001191222|Hsap	MUC1	mucin-1 isoform 17 precursor
Cluster 2	NP_001335685|Hsap	SNTN	sentan isoform 1
Cluster 2	NP_009122|Hsap	WIF1	wnt inhibitory factor 1 precursor
Cluster 2	XP_025257593|Hsap	WIF1	wnt inhibitory factor 1 isoform X2
Cluster 2	NP_828859|SARs|Human	hypothetical protein	hypothetical protein
Cluster 3	NP_001265227|Hsap	COL6A5	collagen alpha-5(VI) chain isoform 1 precursor
Cluster 3	NP_001340108|Hsap	OVCH1	ovochymase-1 precursor
Cluster 3	NP_001352957|Hsap	DNAH12	dynein heavy chain 12, axonemal isoform 4
Cluster 3	NP_001365831|Hsap	ROS1	proto-oncogene tyrosine-protein kinase ROS isoform 3 precursor
Cluster 3	NP_002935|Hsap	ROS1	proto-oncogene tyrosine-protein kinase ROS isoform 1 precursor
Cluster 3	NP_002967|Hsap	SCN7A	sodium channel protein type 7 subunit alpha
Cluster 3	NP_006260|Hsap	RP1	oxygen-regulated protein 1 isoform 1
Cluster 3	NP_689914|Hsap	ABCA13	ATP-binding cassette sub-family A member 13
Cluster 3	NP_694996|Hsap	COL6A5	collagen alpha-5(VI) chain isoform 2 precursor
Cluster 3	NP_940980|Hsap	LRRK2	leucine-rich repeat serine/threonine-protein kinase 2
Cluster 3	XP_005268686|Hsap	LRRK2	leucine-rich repeat serine/threonine-protein kinase 2 isoform X1
Cluster 3	XP_011510923|Hsap	COL6A5	collagen alpha-5(VI) chain isoform X1
Cluster 3	XP_011513433|Hsap	ABCA13	ATP-binding cassette sub-family A member 13 isoform X2
Cluster 3	XP_011513434|Hsap	ABCA13	ATP-binding cassette sub-family A member 13 isoform X3
Cluster 3	XP_011513438|Hsap	ABCA13	ATP-binding cassette sub-family A member 13 isoform X6
Cluster 3	XP_011534357|Hsap	ROS1	proto-oncogene tyrosine-protein kinase ROS isoform X10
Cluster 3	XP_011536184|Hsap	LRRK2	leucine-rich repeat serine/threonine-protein kinase 2 isoform X8
Cluster 3	XP_024100505|Hsap	DNAH12	dynein heavy chain 12, axonemal isoform X2
Cluster 3	XP_024304736|Hsap	OVCH1	ovochymase-1 isoform X1
Cluster 3	NP_828849|SARs|Human	ORF	ORF1ab
Cluster 3	NP_828850|SARs|Human	ORF	ORF1a
Cluster 4	NP_001094387|Hsap	TSPAN19	putative tetraspanin-19
Cluster 4	XP_016779421|Hsap	TSPAN19	putative tetraspanin-19 isoform X1
Cluster 4	NP_828856|SARs|Human	hypothetical protein	hypothetical protein

## Sheet: MERs Clusters
S6: Clusters for MERs and human genes
Clusters number	Gene	Gene_name	Protein
Cluster 1	NP_001265227|Hsap	COL6A5	collagen alpha-5(VI) chain isoform 1 precursor
Cluster 1	NP_001340108|Hsap	OVCH1	ovochymase-1 precursor
Cluster 1	NP_001352957|Hsap	DNAH12	dynein heavy chain 12, axonemal isoform 4
Cluster 1	NP_001365831|Hsap	ROS1	proto-oncogene tyrosine-protein kinase ROS isoform 3 precursor
Cluster 1	NP_002935|Hsap	ROS1	proto-oncogene tyrosine-protein kinase ROS isoform 1 precursor
Cluster 1	NP_002967|Hsap	SCN7A	sodium channel protein type 7 subunit alpha
Cluster 1	NP_006260|Hsap	RP1	oxygen-regulated protein 1 isoform 1
Cluster 1	NP_689914|Hsap	ABCA13	ATP-binding cassette sub-family A member 13
Cluster 1	NP_694996|Hsap	COL6A5	collagen alpha-5(VI) chain isoform 2 precursor
Cluster 1	NP_940980|Hsap	LRRK2	leucine-rich repeat serine/threonine-protein kinase 2
Cluster 1	XP_005268686|Hsap	LRRK2	leucine-rich repeat serine/threonine-protein kinase 2 isoform X1
Cluster 1	XP_011510923|Hsap	COL6A5	collagen alpha-5(VI) chain isoform X1
Cluster 1	XP_011513433|Hsap	ABCA13	ATP-binding cassette sub-family A member 13 isoform X2
Cluster 1	XP_011513434|Hsap	ABCA13	ATP-binding cassette sub-family A member 13 isoform X3
Cluster 1	XP_011513438|Hsap	ABCA13	ATP-binding cassette sub-family A member 13 isoform X6
Cluster 1	XP_011534357|Hsap	ROS1	proto-oncogene tyrosine-protein kinase ROS isoform X10
Cluster 1	XP_011536184|Hsap	LRRK2	leucine-rich repeat serine/threonine-protein kinase 2 isoform X8
Cluster 1	XP_024100505|Hsap	DNAH12	dynein heavy chain 12, axonemal isoform X2
Cluster 1	XP_024304736|Hsap	OVCH1	ovochymase-1 isoform X1
Cluster 1	YP_007188577|MERs|Human	ORF	ORF1b
Cluster 1	YP_007188578|MERs|Human	ORF	ORF1a
Cluster 2	NP_000677|Hsap	AGTR2	type-2 angiotensin II receptor
Cluster 2	NP_001157908|Hsap	TMEM212	transmembrane protein 212
Cluster 2	NP_001258680|Hsap	CALCRL	calcitonin gene-related peptide type 1 receptor precursor
Cluster 2	NP_001288276|Hsap	FMO2	dimethylaniline monooxygenase
Cluster 2	NP_001451|Hsap	FMO2	dimethylaniline monooxygenase
Cluster 2	NP_001556|Hsap	CXCL10	C-X-C motif chemokine 10 precursor
Cluster 2	NP_002418|Hsap	MMP13	collagenase 3 preproprotein
Cluster 2	NP_009162|Hsap	SLC6A14	sodium- and chloride-dependent neutral and basic amino acid transporter B(0+)
Cluster 2	YP_007188579|MERs|Human	spike protein S	spike protein S
Cluster 3	NP_001193939|Hsap	CLEC12A	C-type lectin domain family 12 member A isoform 3
Cluster 3	NP_001287659|Hsap	CLEC12A	C-type lectin domain family 12 member A isoform 4
Cluster 3	NP_001305861|Hsap	FAM216B	protein FAM216B
Cluster 3	NP_775765|Hsap	DNAAF6	protein PIH1D3
Cluster 3	NP_963917|Hsap	CLEC12A	C-type lectin domain family 12 member A isoform 2
Cluster 3	XP_004064715|Hsap	PIH1D3	protein PIH1D3
Cluster 3	YP_007188580|MERs|Human	non-structural protein	non-structural protein
Cluster 3	YP_007188583|MERs|Human	non-structural protein	non-structural protein
Cluster 3	YP_007188586|MERs|Human	nucleocapsid protein N	nucleocapsid protein N
Cluster 4	NP_001019774|Hsap	C7orf77	uncharacterized protein C7orf77
Cluster 4	NP_001074006|Hsap	SNTN	sentan isoform 2
Cluster 4	NP_001191217|Hsap	MUC1	mucin-1 isoform 12 precursor
Cluster 4	NP_001191222|Hsap	MUC1	mucin-1 isoform 17 precursor
Cluster 4	NP_001335685|Hsap	SNTN	sentan isoform 1
Cluster 4	NP_009122|Hsap	WIF1	wnt inhibitory factor 1 precursor
Cluster 4	XP_025257593|Hsap	WIF1	wnt inhibitory factor 1 isoform X2
Cluster 4	YP_007188581|MERs|Human	non-structural protein	non-structural protein
Cluster 5	NP_001004470|Hsap	ST8SIA6	alpha-2,8-sialyltransferase 8F isoform 1 precursor
Cluster 5	NP_001128618|Hsap	SLC39A8	zinc transporter ZIP8 isoform a precursor
Cluster 5	NP_001128619|Hsap	SLC39A8	zinc transporter ZIP8 isoform b precursor
Cluster 5	NP_001139206|Hsap	CDC20B	cell division cycle protein 20 homolog B isoform 2
Cluster 5	NP_001163873|Hsap	CDC20B	cell division cycle protein 20 homolog B isoform 3
Cluster 5	NP_001332890|Hsap	ST8SIA6	alpha-2,8-sialyltransferase 8F isoform 2
Cluster 5	NP_110415|Hsap	DCSTAMP	dendritic cell-specific transmembrane protein isoform 1
Cluster 5	NP_689836|Hsap	CDC20B	cell division cycle protein 20 homolog B isoform 1
Cluster 5	XP_024303058|Hsap	DCSTAMP	dendritic cell-specific transmembrane protein isoform X3
Cluster 5	YP_007188582|MERs|Human	non-structural protein	non-structural protein
Cluster 5	YP_007188585|MERs|Human	membrane glycoprotein M	membrane glycoprotein M
Cluster 6	NP_001007034|Hsap	CLEC6A	C-type lectin domain family 6 member A isoform 1
Cluster 6	NP_001128772|Hsap	IL1RL1	interleukin-1 receptor-like 1 precursor
Cluster 6	NP_001229279|Hsap	VNN2	vascular non-inflammatory molecule 2 isoform 3 precursor
Cluster 6	NP_001269870|Hsap	RTKN2	rhotekin-2 isoform 2
Cluster 6	NP_001304978|Hsap	SDR16C5	epidermal retinol dehydrogenase 2 isoform 1
Cluster 6	NP_001304979|Hsap	SDR16C5	epidermal retinol dehydrogenase 2 isoform 3
Cluster 6	NP_001358350|Hsap	IL18R1	interleukin-18 receptor 1 isoform 6
Cluster 6	NP_001599|Hsap	ACADL	long-chain specific acyl-CoA dehydrogenase, mitochondrial precursor
Cluster 6	NP_003846|Hsap	IL18R1	interleukin-18 receptor 1 isoform 1 precursor
Cluster 6	NP_003847|Hsap	IL1RL1	interleukin-1 receptor-like 1 isoform 2 precursor
Cluster 6	NP_004656|Hsap	VNN2	vascular non-inflammatory molecule 2 isoform 1 precursor
Cluster 6	NP_620419|Hsap	SDR16C5	epidermal retinol dehydrogenase 2 isoform 2
Cluster 6	NP_660350|Hsap	RTKN2	rhotekin-2 isoform 1
Cluster 6	NP_940966|Hsap	DNAH12	dynein heavy chain 12, axonemal isoform 2
Cluster 6	XP_006715656|Hsap	VNN2	vascular non-inflammatory molecule 2 isoform X1
Cluster 6	XP_016866898|Hsap	VNN2	vascular non-inflammatory molecule 2 isoform X3
Cluster 6	YP_007188584|MERs|Human	envelope protein E	envelope protein E

## Sheet: SAR-CoV-2 cluster
S7: Diseases associated with the human genes clustered with the viral genes of SARS-CoV-2
*Cluster 4 did not contain human genes associated to diseases
Viral gene	Cluster	Human gene	Gene_id	Disease	Disease_id	Type	Disease_Class	Semantic_Type
ORF1ab (YP_009724389) ORF1a (YP_009724390) nucleocapsid protein N (YP_009725295)	Cluster 1	COL6A5	256076	Body mass index procedure	C0005893	phenotype		Diagnostic Procedure
	Cluster 1	COL6A5	256076	Leukemia, Myelocytic, Acute	C0023467	disease	Neoplasms	Neoplastic Process
	Cluster 1	COL6A5	256076	Atopy	C0392707	phenotype	Immune System Diseases	Pathologic Function
	Cluster 1	COL6A5	256076	Finding of body mass index	C0578022	phenotype		Finding
	Cluster 1	COL6A5	256076	Body mass index	C1305855	phenotype		Clinical Attribute
	Cluster 1	COL6A5	256076	Dermatitis, Atopic	C0011615	disease	Congenital, Hereditary, and Neonatal Diseases and Abnormalities; Skin and Connective Tissue Diseases; Immune System Diseases	Disease or Syndrome
	Cluster 1	COL6A5	256076	Eczema	C0013595	disease	Skin and Connective Tissue Diseases	Disease or Syndrome
	Cluster 1	COL6A5	256076	Asthma	C0004096	disease	Respiratory Tract Diseases; Immune System Diseases	Disease or Syndrome
	Cluster 1	COL6A5	256076	Diabetic Neuropathies	C0011882	group	Nervous System Diseases; Endocrine System Diseases	Disease or Syndrome
	Cluster 1	COL6A5	256076	Hypertensive disease	C0020538	group	Cardiovascular Diseases	Disease or Syndrome
	Cluster 1	COL6A5	256076	Myocardial Infarction	C0027051	disease	Pathological Conditions, Signs and Symptoms; Cardiovascular Diseases	Disease or Syndrome
	Cluster 1	COL6A5	256076	Skin Abnormalities	C0037268	group	Congenital, Hereditary, and Neonatal Diseases and Abnormalities; Skin and Connective Tissue Diseases	Congenital Abnormality
	Cluster 1	COL6A5	256076	Keratosis pilaris	C0263383	disease	Congenital, Hereditary, and Neonatal Diseases and Abnormalities; Skin and Connective Tissue Diseases	Acquired Abnormality
	Cluster 1	COL6A5	256076	Ullrich congenital muscular dystrophy 1	C0410179	disease	Pathological Conditions, Signs and Symptoms; Congenital, Hereditary, and Neonatal Diseases and Abnormalities; Musculoskeletal Diseases; Nervous System Diseases	Disease or Syndrome
	Cluster 1	COL6A5	256076	Chronic Kidney Diseases	C1561643	group	Female Urogenital Diseases and Pregnancy Complications; Male Urogenital Diseases	Disease or Syndrome
	Cluster 1	COL6A5	256076	Familial (FPAH)	C1611743	disease		Disease or Syndrome
	Cluster 1	COL6A5	256076	BETHLEM MYOPATHY 1	C1834674	disease	Congenital, Hereditary, and Neonatal Diseases and Abnormalities; Musculoskeletal Diseases; Nervous System Diseases	Disease or Syndrome
	Cluster 1	DNAH12	201625	Forced expiratory volume function	C0016529	phenotype		Organ or Tissue Function
	Cluster 1	DNAH12	201625	Memory, Short-Term	C0025265	phenotype		Mental Process
	Cluster 1	ROS1	6098	Adenocarcinoma of lung (disorder)	C0152013	disease	Neoplasms	Neoplastic Process
	Cluster 1	ROS1	6098	Non-Small Cell Lung Carcinoma	C0007131	disease	Neoplasms; Respiratory Tract Diseases	Neoplastic Process
	Cluster 1	ROS1	6098	Glioma	C0017638	disease	Neoplasms	Neoplastic Process
	Cluster 1	ROS1	6098	melanoma	C0025202	disease	Neoplasms	Neoplastic Process
	Cluster 1	ROS1	6098	Gastric Adenocarcinoma	C0278701	disease	Digestive System Diseases; Neoplasms	Neoplastic Process
	Cluster 1	ROS1	6098	Malignant Glioma	C0555198	disease	Neoplasms	Neoplastic Process
	Cluster 1	ROS1	6098	Adenocarcinoma of large intestine	C1319315	disease	Digestive System Diseases; Neoplasms	Neoplastic Process
	Cluster 1	ROS1	6098	mixed gliomas	C0259783	disease	Neoplasms	Neoplastic Process
	Cluster 1	ROS1	6098	Large cell carcinoma of lung	C0345958	disease	Neoplasms; Respiratory Tract Diseases	Neoplastic Process
	Cluster 1	ROS1	6098	Leukemia, Myelocytic, Acute	C0023467	disease	Neoplasms	Neoplastic Process
	Cluster 1	ROS1	6098	Adenocarcinoma	C0001418	group	Neoplasms	Neoplastic Process
	Cluster 1	ROS1	6098	Alzheimer's Disease	C0002395	disease	Nervous System Diseases; Mental Disorders	Disease or Syndrome
	Cluster 1	ROS1	6098	Malignant neoplasm of breast	C0006142	disease	Neoplasms; Skin and Connective Tissue Diseases	Neoplastic Process
	Cluster 1	ROS1	6098	Malignant Neoplasms	C0006826	group	Neoplasms	Neoplastic Process
	Cluster 1	ROS1	6098	Colorectal Carcinoma	C0009402	disease	Digestive System Diseases; Neoplasms	Neoplastic Process
	Cluster 1	ROS1	6098	Diabetes Mellitus	C0011849	group	Nutritional and Metabolic Diseases; Endocrine System Diseases	Disease or Syndrome
	Cluster 1	ROS1	6098	Glioblastoma	C0017636	disease	Neoplasms	Neoplastic Process
	Cluster 1	ROS1	6098	Hyperglycemia	C0020456	disease	Nutritional and Metabolic Diseases	Disease or Syndrome
	Cluster 1	ROS1	6098	Meningitis, Pneumococcal	C0025295	disease	Infections; Nervous System Diseases	Disease or Syndrome
	Cluster 1	ROS1	6098	Neoplasm Metastasis	C0027627	phenotype	Pathological Conditions, Signs and Symptoms; Neoplasms	Neoplastic Process
	Cluster 1	ROS1	6098	Neoplasms	C0027651	group	Neoplasms	Neoplastic Process
	Cluster 1	ROS1	6098	Neuroblastoma	C0027819	disease	Neoplasms	Neoplastic Process
	Cluster 1	ROS1	6098	Creatine kinase measurement	C0201973	phenotype		Laboratory Procedure
	Cluster 1	ROS1	6098	Malignant neoplasm of lung	C0242379	disease	Neoplasms; Respiratory Tract Diseases	Neoplastic Process
	Cluster 1	ROS1	6098	Adult Glioblastoma	C0278878	disease	Neoplasms	Neoplastic Process
	Cluster 1	ROS1	6098	Childhood Glioblastoma	C0280474	disease	Neoplasms	Neoplastic Process
	Cluster 1	ROS1	6098	Short stature	C0349588	phenotype		Finding
	Cluster 1	ROS1	6098	Adolescent idiopathic scoliosis	C0410702	disease	Musculoskeletal Diseases	Anatomical Abnormality
	Cluster 1	ROS1	6098	Carcinogenesis	C0596263	phenotype	Pathological Conditions, Signs and Symptoms; Neoplasms	Neoplastic Process
	Cluster 1	ROS1	6098	Breast Carcinoma	C0678222	disease	Neoplasms; Skin and Connective Tissue Diseases	Neoplastic Process
	Cluster 1	ROS1	6098	Carcinoma of lung	C0684249	disease	Neoplasms; Respiratory Tract Diseases	Neoplastic Process
	Cluster 1	ROS1	6098	Colon Carcinoma	C0699790	disease	Digestive System Diseases; Neoplasms	Neoplastic Process
	Cluster 1	ROS1	6098	Central neuroblastoma	C0700095	disease	Neoplasms; Nervous System Diseases	Neoplastic Process
	Cluster 1	ROS1	6098	Endothelial dysfunction	C0856169	phenotype		Disease or Syndrome
	Cluster 1	ROS1	6098	Tumor Cell Invasion	C1269955	phenotype		Neoplastic Process
	Cluster 1	ROS1	6098	Primary malignant neoplasm	C1306459	group	Neoplasms	Neoplastic Process
	Cluster 1	ROS1	6098	Primary malignant neoplasm of lung	C1306460	disease	Neoplasms; Respiratory Tract Diseases	Neoplastic Process
	Cluster 1	ROS1	6098	Glioblastoma Multiforme	C1621958	disease	Neoplasms	Neoplastic Process
	Cluster 1	ROS1	6098	SCOLIOSIS, ISOLATED, SUSCEPTIBILITY TO, 3	C1837461	disease		Finding
	Cluster 1	ROS1	6098	Liver carcinoma	C2239176	disease	Digestive System Diseases; Neoplasms	Neoplastic Process
	Cluster 1	ROS1	6098	Abnormality of brain morphology	C4021085	phenotype		Anatomical Abnormality
	Cluster 1	ROS1	6098	Childhood Neuroblastoma	C4086165	disease	Neoplasms	Neoplastic Process
	Cluster 1	ROS1	6098	Inflammatory Myofibroblastic Tumor	C0334121	disease	Pathological Conditions, Signs and Symptoms	Neoplastic Process
	Cluster 1	ROS1	6098	Malignant neoplasm of prostate	C0376358	disease	Neoplasms; Male Urogenital Diseases	Neoplastic Process
	Cluster 1	ROS1	6098	Prostate carcinoma	C0600139	disease	Neoplasms; Male Urogenital Diseases	Neoplastic Process
	Cluster 1	ROS1	6098	Malignant tumor of colon	C0007102	disease	Digestive System Diseases; Neoplasms	Neoplastic Process
	Cluster 1	ROS1	6098	Diabetes	C0011847	disease	Endocrine System Diseases	Disease or Syndrome
	Cluster 1	ROS1	6098	Pneumonia	C0032285	disease	Infections; Respiratory Tract Diseases	Disease or Syndrome
	Cluster 1	ROS1	6098	Cholangiocarcinoma	C0206698	disease	Neoplasms	Neoplastic Process
	Cluster 1	ROS1	6098	Arteriosclerosis	C0003850	disease	Cardiovascular Diseases	Disease or Syndrome
	Cluster 1	ROS1	6098	Atherosclerosis	C0004153	disease	Cardiovascular Diseases	Disease or Syndrome
	Cluster 1	ROS1	6098	Cardiovascular Diseases	C0007222	group	Cardiovascular Diseases	Disease or Syndrome
	Cluster 1	ROS1	6098	Parkinson Disease	C0030567	disease	Nervous System Diseases	Disease or Syndrome
	Cluster 1	ROS1	6098	Septicemia	C0036690	disease	Pathological Conditions, Signs and Symptoms; Infections	Disease or Syndrome
	Cluster 1	ROS1	6098	Metastatic malignant neoplasm to brain	C0220650	disease	Pathological Conditions, Signs and Symptoms; Neoplasms; Nervous System Diseases	Neoplastic Process
	Cluster 1	ROS1	6098	Sepsis	C0243026	disease	Pathological Conditions, Signs and Symptoms; Infections	Disease or Syndrome
	Cluster 1	ROS1	6098	Metastatic non-small cell lung cancer	C0278987	disease	Neoplasms	Neoplastic Process
	Cluster 1	ROS1	6098	Pneumonitis	C3714636	disease	Infections; Respiratory Tract Diseases	Disease or Syndrome
	Cluster 1	ROS1	6098	Carcinoma	C0007097	group	Neoplasms	Neoplastic Process
	Cluster 1	ROS1	6098	Squamous cell carcinoma	C0007137	disease	Neoplasms	Neoplastic Process
	Cluster 1	ROS1	6098	Hypertensive disease	C0020538	group	Cardiovascular Diseases	Disease or Syndrome
	Cluster 1	ROS1	6098	Osteosarcoma	C0029463	disease	Neoplasms	Neoplastic Process
	Cluster 1	ROS1	6098	Osteosarcoma of bone	C0585442	disease	Neoplasms	Neoplastic Process
	Cluster 1	ROS1	6098	Childhood Osteosarcoma	C1332986	disease	Neoplasms	Neoplastic Process
	Cluster 1	ROS1	6098	Rheumatoid Arthritis	C0003873	disease	Skin and Connective Tissue Diseases; Musculoskeletal Diseases; Immune System Diseases	Disease or Syndrome
	Cluster 1	ROS1	6098	Diabetes Mellitus, Non-Insulin-Dependent	C0011860	disease	Nutritional and Metabolic Diseases; Endocrine System Diseases	Disease or Syndrome
	Cluster 1	ROS1	6098	Diabetic Nephropathy	C0011881	disease	Female Urogenital Diseases and Pregnancy Complications; Male Urogenital Diseases; Endocrine System Diseases	Disease or Syndrome
	Cluster 1	ROS1	6098	Fever	C0015967	phenotype	Pathological Conditions, Signs and Symptoms	Sign or Symptom
	Cluster 1	ROS1	6098	Congestive heart failure	C0018802	disease	Cardiovascular Diseases	Disease or Syndrome
	Cluster 1	ROS1	6098	Obesity	C0028754	disease	Pathological Conditions, Signs and Symptoms; Nutritional and Metabolic Diseases	Disease or Syndrome
	Cluster 1	ROS1	6098	Iron Overload	C0282193	disease	Nutritional and Metabolic Diseases	Disease or Syndrome
	Cluster 1	ROS1	6098	Stomach Carcinoma	C0699791	disease	Digestive System Diseases; Neoplasms	Neoplastic Process
	Cluster 1	ROS1	6098	Malignant neoplasm of stomach	C0024623	disease	Digestive System Diseases; Neoplasms	Neoplastic Process
	Cluster 1	ROS1	6098	Myocardial Infarction	C0027051	disease	Pathological Conditions, Signs and Symptoms; Cardiovascular Diseases	Disease or Syndrome
	Cluster 1	ROS1	6098	Degenerative polyarthritis	C0029408	disease	Musculoskeletal Diseases	Disease or Syndrome
	Cluster 1	ROS1	6098	Secondary malignant neoplasm of lung	C0153676	disease	Neoplasms; Respiratory Tract Diseases	Neoplastic Process
	Cluster 1	ROS1	6098	Tumor Progression	C0178874	phenotype	Pathological Conditions, Signs and Symptoms	Neoplastic Process
	Cluster 1	ROS1	6098	Adult Liver Carcinoma	C0220630	disease	Digestive System Diseases; Neoplasms	Neoplastic Process
	Cluster 1	ROS1	6098	Liver and Intrahepatic Biliary Tract Carcinoma	C0279000	disease	Digestive System Diseases; Neoplasms	Neoplastic Process
	Cluster 1	ROS1	6098	Malignant neoplasm of liver	C0345904	disease	Digestive System Diseases; Neoplasms	Neoplastic Process
	Cluster 1	ROS1	6098	Secondary Neoplasm	C2939419	group	Pathological Conditions, Signs and Symptoms; Neoplasms	Neoplastic Process
	Cluster 1	ROS1	6098	Carcinoma, Ovarian Epithelial	C4721610	disease	Neoplasms; Female Urogenital Diseases and Pregnancy Complications; Endocrine System Diseases	Neoplastic Process
	Cluster 1	ROS1	6098	Malignant neoplasm of colon and/or rectum	C4722085	disease		Neoplastic Process
	Cluster 1	ROS1	6098	Amyloidosis	C0002726	disease	Nutritional and Metabolic Diseases	Disease or Syndrome
	Cluster 1	ROS1	6098	Cerebral Infarction	C0007785	disease	Pathological Conditions, Signs and Symptoms; Nervous System Diseases; Cardiovascular Diseases	Disease or Syndrome
	Cluster 1	ROS1	6098	Coronary Arteriosclerosis	C0010054	disease	Cardiovascular Diseases	Disease or Syndrome
	Cluster 1	ROS1	6098	Heart failure	C0018801	disease	Cardiovascular Diseases	Disease or Syndrome
	Cluster 1	ROS1	6098	leukemia	C0023418	disease	Neoplasms	Neoplastic Process
	Cluster 1	ROS1	6098	Lung diseases	C0024115	group	Respiratory Tract Diseases	Disease or Syndrome
	Cluster 1	ROS1	6098	Lung Neoplasms	C0024121	group	Neoplasms; Respiratory Tract Diseases	Neoplastic Process
	Cluster 1	ROS1	6098	Multiple Sclerosis	C0026769	disease	Immune System Diseases; Nervous System Diseases	Disease or Syndrome
	Cluster 1	ROS1	6098	Polycystic Ovary Syndrome	C0032460	disease	Neoplasms; Female Urogenital Diseases and Pregnancy Complications; Endocrine System Diseases	Disease or Syndrome
	Cluster 1	ROS1	6098	Dermatitis, Phototoxic	C0162830	disease	Skin and Connective Tissue Diseases	Disease or Syndrome
	Cluster 1	ROS1	6098	Solid Neoplasm	C0280100	phenotype	Neoplasms	Neoplastic Process
	Cluster 1	ROS1	6098	Psammomatous Meningioma	C0334607	disease	Neoplasms; Nervous System Diseases	Neoplastic Process
	Cluster 1	ROS1	6098	Childhood Leukemia	C1332977	disease	Neoplasms	Neoplastic Process
	Cluster 1	ROS1	6098	Cardiomyopathy, Familial Idiopathic	C1449563	disease	Cardiovascular Diseases	Disease or Syndrome
	Cluster 1	ROS1	6098	Progression of prostate cancer	C1739135	disease		Neoplastic Process
	Cluster 1	ROS1	6098	Influenza A	C2062441	disease		Disease or Syndrome
	Cluster 1	ROS1	6098	Congenital Abnormality	C0000768	group	Congenital, Hereditary, and Neonatal Diseases and Abnormalities	Congenital Abnormality
	Cluster 1	ROS1	6098	Asthma	C0004096	disease	Respiratory Tract Diseases; Immune System Diseases	Disease or Syndrome
	Cluster 1	ROS1	6098	Atrial Fibrillation	C0004238	disease	Pathological Conditions, Signs and Symptoms; Cardiovascular Diseases	Disease or Syndrome
	Cluster 1	ROS1	6098	Malignant neoplasm of urinary bladder	C0005684	disease	Neoplasms; Female Urogenital Diseases and Pregnancy Complications; Male Urogenital Diseases	Neoplastic Process
	Cluster 1	ROS1	6098	Bladder Neoplasm	C0005695	disease	Neoplasms; Female Urogenital Diseases and Pregnancy Complications; Male Urogenital Diseases	Neoplastic Process
	Cluster 1	ROS1	6098	Malignant tumor of cervix	C0007847	disease	Neoplasms; Female Urogenital Diseases and Pregnancy Complications	Neoplastic Process
	Cluster 1	ROS1	6098	Coronary heart disease	C0010068	disease	Cardiovascular Diseases	Disease or Syndrome
	Cluster 1	ROS1	6098	Diabetic Retinopathy	C0011884	disease	Eye Diseases; Endocrine System Diseases; Cardiovascular Diseases	Disease or Syndrome
	Cluster 1	ROS1	6098	Chronic granulomatous disease	C0018203	group	Congenital, Hereditary, and Neonatal Diseases and Abnormalities; Immune System Diseases; Hemic and Lymphatic Diseases	Disease or Syndrome
	Cluster 1	ROS1	6098	Hypercholesterolemia	C0020443	disease	Nutritional and Metabolic Diseases	Disease or Syndrome
	Cluster 1	ROS1	6098	Chronic Lymphocytic Leukemia	C0023434	disease	Neoplasms; Immune System Diseases; Hemic and Lymphatic Diseases	Neoplastic Process
	Cluster 1	ROS1	6098	Myeloid Leukemia, Chronic	C0023473	disease	Neoplasms; Hemic and Lymphatic Diseases	Neoplastic Process
	Cluster 1	ROS1	6098	Metabolic Diseases	C0025517	group	Nutritional and Metabolic Diseases	Disease or Syndrome
	Cluster 1	ROS1	6098	Systemic Scleroderma	C0036421	disease	Skin and Connective Tissue Diseases	Disease or Syndrome
	Cluster 1	ROS1	6098	B-Cell Lymphomas	C0079731	group	Neoplasms; Immune System Diseases; Hemic and Lymphatic Diseases	Neoplastic Process
	Cluster 1	ROS1	6098	Pleural Effusion, Malignant	C0080032	disease	Neoplasms; Respiratory Tract Diseases	Disease or Syndrome
	Cluster 1	ROS1	6098	Gestational Diabetes	C0085207	phenotype	Nutritional and Metabolic Diseases; Female Urogenital Diseases and Pregnancy Complications; Endocrine System Diseases	Disease or Syndrome
	Cluster 1	ROS1	6098	Squamous cell carcinoma of lung	C0149782	disease	Neoplasms; Respiratory Tract Diseases	Neoplastic Process
	Cluster 1	ROS1	6098	Lung Diseases, Interstitial	C0206062	group	Respiratory Tract Diseases	Disease or Syndrome
	Cluster 1	ROS1	6098	Adenosquamous carcinoma	C0206623	disease	Neoplasms	Neoplastic Process
	Cluster 1	ROS1	6098	Congenital contractural arachnodactyly	C0220668	disease	Congenital, Hereditary, and Neonatal Diseases and Abnormalities; Musculoskeletal Diseases	Congenital Abnormality
	Cluster 1	ROS1	6098	Pancreatic carcinoma	C0235974	disease	Digestive System Diseases; Neoplasms; Endocrine System Diseases	Neoplastic Process
	Cluster 1	ROS1	6098	Fibrosis, Liver	C0239946	disease	Pathological Conditions, Signs and Symptoms; Digestive System Diseases	Disease or Syndrome
	Cluster 1	ROS1	6098	Malignant Head and Neck Neoplasm	C0278996	disease	Neoplasms	Neoplastic Process
	Cluster 1	ROS1	6098	Deformity	C0302142	group	Pathological Conditions, Signs and Symptoms; Congenital, Hereditary, and Neonatal Diseases and Abnormalities	Anatomical Abnormality
	Cluster 1	ROS1	6098	Cervix carcinoma	C0302592	disease	Neoplasms; Female Urogenital Diseases and Pregnancy Complications	Neoplastic Process
	Cluster 1	ROS1	6098	Intrahepatic Cholangiocarcinoma	C0345905	disease	Neoplasms	Neoplastic Process
	Cluster 1	ROS1	6098	Malignant neoplasm of pancreas	C0346647	disease	Digestive System Diseases; Neoplasms; Endocrine System Diseases	Neoplastic Process
	Cluster 1	ROS1	6098	Respiratory syncytial virus (RSV) infection in conditions classified elsewhere and of unspecified site	C0375023	disease		Disease or Syndrome
	Cluster 1	ROS1	6098	Neurodegenerative Disorders	C0524851	group	Nervous System Diseases	Disease or Syndrome
	Cluster 1	ROS1	6098	Epithelial ovarian cancer	C0677886	disease	Neoplasms; Female Urogenital Diseases and Pregnancy Complications; Endocrine System Diseases	Neoplastic Process
	Cluster 1	ROS1	6098	Refractory cancer	C0677936	phenotype	Neoplasms	Neoplastic Process
	Cluster 1	ROS1	6098	CNS metastases	C0686377	phenotype	Neoplasms; Nervous System Diseases	Neoplastic Process
	Cluster 1	ROS1	6098	Secondary malignant neoplasm of lymph node	C0686619	disease	Pathological Conditions, Signs and Symptoms; Neoplasms	Neoplastic Process
	Cluster 1	ROS1	6098	Carcinoma of bladder	C0699885	disease	Neoplasms; Female Urogenital Diseases and Pregnancy Complications; Male Urogenital Diseases	Neoplastic Process
	Cluster 1	ROS1	6098	Mitochondrial Diseases	C0751651	group	Nutritional and Metabolic Diseases	Disease or Syndrome
	Cluster 1	ROS1	6098	Adenocarcinoma of lung, stage IV	C0854988	disease		Neoplastic Process
	Cluster 1	ROS1	6098	Aloof	C0860659	disease		Mental or Behavioral Dysfunction
	Cluster 1	ROS1	6098	Cardiomyopathies	C0878544	group	Cardiovascular Diseases	Disease or Syndrome
	Cluster 1	ROS1	6098	ovarian neoplasm	C0919267	disease	Neoplasms; Female Urogenital Diseases and Pregnancy Complications; Endocrine System Diseases	Neoplastic Process
	Cluster 1	ROS1	6098	Malignant neoplasm of ovary	C1140680	disease	Neoplasms; Female Urogenital Diseases and Pregnancy Complications; Endocrine System Diseases	Neoplastic Process
	Cluster 1	ROS1	6098	Autism Spectrum Disorders	C1510586	disease	Mental Disorders	Mental or Behavioral Dysfunction
	Cluster 1	ROS1	6098	Idiopathic Pulmonary Fibrosis	C1800706	disease	Respiratory Tract Diseases	Disease or Syndrome
	Cluster 1	ROS1	6098	Granulomatous Disease, Chronic, X-Linked	C1844376	disease	Congenital, Hereditary, and Neonatal Diseases and Abnormalities; Immune System Diseases; Hemic and Lymphatic Diseases	Disease or Syndrome
	Cluster 1	ROS1	6098	Coronary Artery Disease	C1956346	disease	Cardiovascular Diseases	Disease or Syndrome
	Cluster 1	ROS1	6098	Nasopharyngeal carcinoma	C2931822	disease	Neoplasms; Stomatognathic Diseases; Otorhinolaryngologic Diseases	Neoplastic Process
	Cluster 1	ROS1	6098	Triple Negative Breast Neoplasms	C3539878	disease	Neoplasms; Skin and Connective Tissue Diseases	Neoplastic Process
	Cluster 1	ROS1	6098	Head and Neck Carcinoma	C3887461	disease	Neoplasms	Neoplastic Process
	Cluster 1	ROS1	6098	cervical cancer	C4048328	disease	Neoplasms; Female Urogenital Diseases and Pregnancy Complications	Neoplastic Process
	Cluster 1	ROS1	6098	Primary cholangiocarcinoma of intrahepatic biliary tract	C4284013	disease	Neoplasms	Neoplastic Process
	Cluster 1	ROS1	6098	Triple-Negative Breast Carcinoma	C4722518	disease	Neoplasms; Skin and Connective Tissue Diseases	Neoplastic Process
	Cluster 1	ROS1	6098	Abscess	C0000833	phenotype	Pathological Conditions, Signs and Symptoms; Infections	Disease or Syndrome
	Cluster 1	ROS1	6098	Acute pancreatitis	C0001339	disease	Digestive System Diseases	Disease or Syndrome
	Cluster 1	ROS1	6098	Amyotrophic Lateral Sclerosis	C0002736	disease	Nutritional and Metabolic Diseases; Nervous System Diseases	Disease or Syndrome
	Cluster 1	ROS1	6098	Anemia, Sickle Cell	C0002895	disease	Congenital, Hereditary, and Neonatal Diseases and Abnormalities; Hemic and Lymphatic Diseases	Disease or Syndrome
	Cluster 1	ROS1	6098	Anthrax disease	C0003175	disease	Infections	Disease or Syndrome
	Cluster 1	ROS1	6098	Aortic Valve Insufficiency	C0003504	disease	Cardiovascular Diseases	Disease or Syndrome
	Cluster 1	ROS1	6098	Arthritis, Psoriatic	C0003872	disease	Skin and Connective Tissue Diseases; Musculoskeletal Diseases	Disease or Syndrome
	Cluster 1	ROS1	6098	Astrocytoma	C0004114	disease	Neoplasms	Neoplastic Process
	Cluster 1	ROS1	6098	Blast Phase	C0005699	disease	Pathological Conditions, Signs and Symptoms; Neoplasms; Hemic and Lymphatic Diseases	Neoplastic Process
	Cluster 1	ROS1	6098	Brain Diseases	C0006111	group	Nervous System Diseases	Disease or Syndrome
	Cluster 1	ROS1	6098	Brain Neoplasms	C0006118	group	Neoplasms; Nervous System Diseases	Neoplastic Process
	Cluster 1	ROS1	6098	Bronchospasm	C0006266	disease	Respiratory Tract Diseases	Disease or Syndrome
	Cluster 1	ROS1	6098	Bronchitis	C0006277	disease	Infections; Respiratory Tract Diseases	Disease or Syndrome
	Cluster 1	ROS1	6098	Burkitt Lymphoma	C0006413	disease	Neoplasms; Infections; Immune System Diseases; Hemic and Lymphatic Diseases	Neoplastic Process
	Cluster 1	ROS1	6098	Adenocarcinoma of prostate	C0007112	disease	Neoplasms; Male Urogenital Diseases	Neoplastic Process
	Cluster 1	ROS1	6098	Malignant neoplasm of thyroid	C0007115	disease	Neoplasms; Endocrine System Diseases	Neoplastic Process
	Cluster 1	ROS1	6098	Carpal Tunnel Syndrome	C0007286	disease	Nervous System Diseases; Wounds and Injuries	Disease or Syndrome
	Cluster 1	ROS1	6098	CNS disorder	C0007682	group	Nervous System Diseases	Disease or Syndrome
	Cluster 1	ROS1	6098	Congenital chromosomal disease	C0008626	group	Congenital, Hereditary, and Neonatal Diseases and Abnormalities	Congenital Abnormality
	Cluster 1	ROS1	6098	Craniosynostosis	C0010278	disease	Congenital, Hereditary, and Neonatal Diseases and Abnormalities; Musculoskeletal Diseases	Disease or Syndrome
	Cluster 1	ROS1	6098	Mental Depression	C0011570	disease	Behavior and Behavior Mechanisms	Mental or Behavioral Dysfunction
	Cluster 1	ROS1	6098	Depressive disorder	C0011581	disease	Mental Disorders	Mental or Behavioral Dysfunction
	Cluster 1	ROS1	6098	Dermatitis, Atopic	C0011615	disease	Congenital, Hereditary, and Neonatal Diseases and Abnormalities; Skin and Connective Tissue Diseases; Immune System Diseases	Disease or Syndrome
	Cluster 1	ROS1	6098	Diabetes Mellitus, Insulin-Dependent	C0011854	disease	Nutritional and Metabolic Diseases; Immune System Diseases; Endocrine System Diseases	Disease or Syndrome
	Cluster 1	ROS1	6098	Diabetic Neuropathies	C0011882	group	Nervous System Diseases; Endocrine System Diseases	Disease or Syndrome
	Cluster 1	ROS1	6098	Dwarfism	C0013336	disease	Congenital, Hereditary, and Neonatal Diseases and Abnormalities; Musculoskeletal Diseases; Endocrine System Diseases	Congenital Abnormality
	Cluster 1	ROS1	6098	Eczema	C0013595	disease	Skin and Connective Tissue Diseases	Disease or Syndrome
	Cluster 1	ROS1	6098	Endocardial Cushion Defects	C0014116	group	Congenital, Hereditary, and Neonatal Diseases and Abnormalities; Cardiovascular Diseases	Congenital Abnormality
	Cluster 1	ROS1	6098	Endometriosis	C0014175	disease	Female Urogenital Diseases and Pregnancy Complications	Disease or Syndrome
	Cluster 1	ROS1	6098	Fatigue	C0015672	phenotype	Pathological Conditions, Signs and Symptoms	Sign or Symptom
	Cluster 1	ROS1	6098	Fatty Liver, Alcoholic	C0015696	disease	Digestive System Diseases; Chemically-Induced Disorders	Disease or Syndrome
	Cluster 1	ROS1	6098	Fibrosarcoma	C0016057	disease	Neoplasms	Neoplastic Process
	Cluster 1	ROS1	6098	Folic Acid Deficiency	C0016412	disease	Nutritional and Metabolic Diseases	Disease or Syndrome
	Cluster 1	ROS1	6098	Gerstmann-Straussler-Scheinker Disease	C0017495	disease	Congenital, Hereditary, and Neonatal Diseases and Abnormalities; Infections; Nervous System Diseases	Disease or Syndrome
	Cluster 1	ROS1	6098	Glaucoma	C0017601	disease	Eye Diseases	Disease or Syndrome
	Cluster 1	ROS1	6098	Cardiac Arrest	C0018790	disease	Cardiovascular Diseases	Disease or Syndrome
	Cluster 1	ROS1	6098	Hemangiosarcoma	C0018923	disease	Neoplasms	Neoplastic Process
	Cluster 1	ROS1	6098	Hepatitis C	C0019196	disease	Digestive System Diseases; Infections	Disease or Syndrome
	Cluster 1	ROS1	6098	Huntington Disease	C0020179	disease	Congenital, Hereditary, and Neonatal Diseases and Abnormalities; Nervous System Diseases; Mental Disorders	Disease or Syndrome
	Cluster 1	ROS1	6098	Hypercholesterolemia, Familial	C0020445	disease	Congenital, Hereditary, and Neonatal Diseases and Abnormalities; Nutritional and Metabolic Diseases	Disease or Syndrome
	Cluster 1	ROS1	6098	Hyperinsulinism	C0020459	disease	Nutritional and Metabolic Diseases	Disease or Syndrome
	Cluster 1	ROS1	6098	Inflammatory Bowel Diseases	C0021390	group	Digestive System Diseases	Disease or Syndrome
	Cluster 1	ROS1	6098	Kidney Diseases	C0022658	group	Female Urogenital Diseases and Pregnancy Complications; Male Urogenital Diseases	Disease or Syndrome
	Cluster 1	ROS1	6098	Kidney Failure, Acute	C0022660	disease	Female Urogenital Diseases and Pregnancy Complications; Male Urogenital Diseases	Disease or Syndrome
	Cluster 1	ROS1	6098	Leukemia, Myelomonocytic, Chronic	C0023480	disease	Neoplasms; Hemic and Lymphatic Diseases	Neoplastic Process
	Cluster 1	ROS1	6098	Liver diseases	C0023895	group	Digestive System Diseases	Disease or Syndrome
	Cluster 1	ROS1	6098	Alcoholic Liver Diseases	C0023896	group	Digestive System Diseases; Chemically-Induced Disorders	Disease or Syndrome
	Cluster 1	ROS1	6098	Liver neoplasms	C0023903	group	Digestive System Diseases; Neoplasms	Neoplastic Process
	Cluster 1	ROS1	6098	Chronic Obstructive Airway Disease	C0024117	disease	Respiratory Tract Diseases	Disease or Syndrome
	Cluster 1	ROS1	6098	Lymphoma	C0024299	group	Neoplasms; Immune System Diseases; Hemic and Lymphatic Diseases	Neoplastic Process
	Cluster 1	ROS1	6098	Marfan Syndrome	C0024796	disease	Congenital, Hereditary, and Neonatal Diseases and Abnormalities; Skin and Connective Tissue Diseases; Musculoskeletal Diseases; Cardiovascular Diseases	Disease or Syndrome
	Cluster 1	ROS1	6098	Mediastinal Neoplasms	C0025063	group	Neoplasms; Respiratory Tract Diseases	Neoplastic Process
	Cluster 1	ROS1	6098	Meningioma	C0025286	disease	Neoplasms; Nervous System Diseases	Neoplastic Process
	Cluster 1	ROS1	6098	Dental Fluorosis, Acquired	C0026618	disease	Stomatognathic Diseases	Disease or Syndrome
	Cluster 1	ROS1	6098	Muscular Dystrophy	C0026850	disease	Congenital, Hereditary, and Neonatal Diseases and Abnormalities; Musculoskeletal Diseases; Nervous System Diseases	Disease or Syndrome
	Cluster 1	ROS1	6098	Neuralgia	C0027796	phenotype	Pathological Conditions, Signs and Symptoms; Nervous System Diseases	Sign or Symptom
	Cluster 1	ROS1	6098	Massive Osteolyses	C0029438	disease	Musculoskeletal Diseases	Disease or Syndrome
	Cluster 1	ROS1	6098	Pain	C0030193	phenotype	Pathological Conditions, Signs and Symptoms	Sign or Symptom
	Cluster 1	ROS1	6098	Periodontitis	C0031099	disease	Stomatognathic Diseases	Disease or Syndrome
	Cluster 1	ROS1	6098	Pleural effusion disorder	C0032227	group	Respiratory Tract Diseases	Disease or Syndrome
	Cluster 1	ROS1	6098	Progeria	C0033300	disease	Congenital, Hereditary, and Neonatal Diseases and Abnormalities; Nutritional and Metabolic Diseases	Disease or Syndrome
	Cluster 1	ROS1	6098	Pulmonary Fibrosis	C0034069	disease	Respiratory Tract Diseases	Disease or Syndrome
	Cluster 1	ROS1	6098	Retinal Vein Occlusion	C0035328	disease	Eye Diseases; Cardiovascular Diseases	Disease or Syndrome
	Cluster 1	ROS1	6098	Retinoblastoma	C0035335	disease	Neoplasms; Eye Diseases	Neoplastic Process
	Cluster 1	ROS1	6098	Sarcoma 180	C0036211	disease	Neoplasms	Neoplastic Process; Experimental Model of Disease
	Cluster 1	ROS1	6098	Soft Tissue Neoplasms	C0037579	group	Neoplasms	Neoplastic Process
	Cluster 1	ROS1	6098	Cerebrovascular accident	C0038454	group	Nervous System Diseases; Cardiovascular Diseases	Disease or Syndrome
	Cluster 1	ROS1	6098	Subarachnoid Hemorrhage	C0038525	disease	Pathological Conditions, Signs and Symptoms; Nervous System Diseases; Cardiovascular Diseases	Disease or Syndrome
	Cluster 1	ROS1	6098	Thyroid Neoplasm	C0040136	disease	Neoplasms; Endocrine System Diseases	Neoplastic Process
	Cluster 1	ROS1	6098	Chagas Disease	C0041234	disease	Infections	Disease or Syndrome
	Cluster 1	ROS1	6098	Vascular Diseases	C0042373	group	Cardiovascular Diseases	Disease or Syndrome
	Cluster 1	ROS1	6098	Vitiligo	C0042900	disease	Skin and Connective Tissue Diseases	Disease or Syndrome
	Cluster 1	ROS1	6098	Central Nervous System Neoplasms	C0085136	group	Neoplasms; Nervous System Diseases	Neoplastic Process
	Cluster 1	ROS1	6098	Alagille Syndrome	C0085280	disease	Congenital, Hereditary, and Neonatal Diseases and Abnormalities; Digestive System Diseases; Cardiovascular Diseases	Congenital Abnormality
	Cluster 1	ROS1	6098	Ehrlichiosis	C0085399	disease	Infections	Disease or Syndrome
	Cluster 1	ROS1	6098	Polyendocrinopathies, Autoimmune	C0085409	group	Immune System Diseases; Endocrine System Diseases	Disease or Syndrome
	Cluster 1	ROS1	6098	Liver Failure	C0085605	disease	Digestive System Diseases	Disease or Syndrome
	Cluster 1	ROS1	6098	Small cell carcinoma of lung	C0149925	disease	Neoplasms; Respiratory Tract Diseases	Neoplastic Process
	Cluster 1	ROS1	6098	Hypocholesterolemia	C0151718	disease	Nutritional and Metabolic Diseases	Disease or Syndrome
	Cluster 1	ROS1	6098	Myocardial Ischemia	C0151744	disease	Cardiovascular Diseases	Disease or Syndrome
	Cluster 1	ROS1	6098	Malignant neoplasm of mouth	C0153381	group	Neoplasms; Stomatognathic Diseases	Neoplastic Process
	Cluster 1	ROS1	6098	Malignant neoplasm of brain	C0153633	disease	Neoplasms; Nervous System Diseases	Neoplastic Process
	Cluster 1	ROS1	6098	Secondary malignant neoplasm of bone	C0153690	disease	Pathological Conditions, Signs and Symptoms; Neoplasms; Musculoskeletal Diseases	Neoplastic Process
	Cluster 1	ROS1	6098	Adrenoleukodystrophy	C0162309	disease	Congenital, Hereditary, and Neonatal Diseases and Abnormalities; Nutritional and Metabolic Diseases; Nervous System Diseases; Endocrine System Diseases	Disease or Syndrome
	Cluster 1	ROS1	6098	Malnutrition	C0162429	disease	Nutritional and Metabolic Diseases	Disease or Syndrome
	Cluster 1	ROS1	6098	Saethre-Chotzen Syndrome	C0175699	disease	Congenital, Hereditary, and Neonatal Diseases and Abnormalities; Musculoskeletal Diseases	Disease or Syndrome
	Cluster 1	ROS1	6098	Glomerulosclerosis (disorder)	C0178664	disease	Female Urogenital Diseases and Pregnancy Complications; Male Urogenital Diseases; Cardiovascular Diseases	Disease or Syndrome
	Cluster 1	ROS1	6098	Carcinoma, Giant Cell	C0206703	disease	Neoplasms	Neoplastic Process
	Cluster 1	ROS1	6098	Epithelioid hemangioendothelioma	C0206732	disease	Neoplasms	Neoplastic Process
	Cluster 1	ROS1	6098	Lip and Oral Cavity Carcinoma	C0220641	disease	Neoplasms; Stomatognathic Diseases	Neoplastic Process
	Cluster 1	ROS1	6098	Hyperammonemia	C0220994	phenotype	Pathological Conditions, Signs and Symptoms	Disease or Syndrome
	Cluster 1	ROS1	6098	Vascular ring	C0221214	disease	Congenital, Hereditary, and Neonatal Diseases and Abnormalities; Cardiovascular Diseases	Congenital Abnormality
	Cluster 1	ROS1	6098	Fibrillation	C0232197	disease	Pathological Conditions, Signs and Symptoms; Cardiovascular Diseases	Disease or Syndrome
	Cluster 1	ROS1	6098	Inflammatory pain	C0234251	phenotype	Pathological Conditions, Signs and Symptoms	Sign or Symptom
	Cluster 1	ROS1	6098	Gallbladder Carcinoma	C0235782	disease	Digestive System Diseases; Neoplasms	Neoplastic Process
	Cluster 1	ROS1	6098	Caffeine related disorders	C0236734	group		Mental or Behavioral Dysfunction
	Cluster 1	ROS1	6098	Lymphangitis carcinomatosa	C0238258	disease	Neoplasms	Neoplastic Process
	Cluster 1	ROS1	6098	Anaplastic thyroid carcinoma	C0238461	disease	Neoplasms	Neoplastic Process
	Cluster 1	ROS1	6098	Papillary thyroid carcinoma	C0238463	disease	Neoplasms; Endocrine System Diseases	Neoplastic Process
	Cluster 1	ROS1	6098	Erectile dysfunction	C0242350	disease	Male Urogenital Diseases; Mental Disorders	Disease or Syndrome
	Cluster 1	ROS1	6098	Age related macular degeneration	C0242383	disease	Eye Diseases	Disease or Syndrome
	Cluster 1	ROS1	6098	Psoriasis vulgaris	C0263361	disease	Skin and Connective Tissue Diseases	Disease or Syndrome
	Cluster 1	ROS1	6098	Chronic heart failure	C0264716	disease	Cardiovascular Diseases	Disease or Syndrome
	Cluster 1	ROS1	6098	Donohue Syndrome	C0265344	disease	Congenital, Hereditary, and Neonatal Diseases and Abnormalities; Nutritional and Metabolic Diseases; Musculoskeletal Diseases; Endocrine System Diseases	Disease or Syndrome
	Cluster 1	ROS1	6098	Actinic cheilitis	C0267026	disease	Stomatognathic Diseases	Disease or Syndrome
	Cluster 1	ROS1	6098	NADH cytochrome B5 reductase deficiency	C0268193	disease	Hemic and Lymphatic Diseases	Disease or Syndrome
	Cluster 1	ROS1	6098	Impaired glucose tolerance	C0271650	phenotype	Nutritional and Metabolic Diseases	Disease or Syndrome
	Cluster 1	ROS1	6098	Mastitis-metritis-agalactia syndrome	C0276096	disease	Female Urogenital Diseases and Pregnancy Complications; Infections; Skin and Connective Tissue Diseases	Disease or Syndrome
	Cluster 1	ROS1	6098	Non-small cell lung cancer stage I	C0278504	disease		Neoplastic Process
	Cluster 1	ROS1	6098	Non-small cell lung cancer recurrent	C0278517	disease	Neoplasms; Respiratory Tract Diseases	Neoplastic Process
	Cluster 1	ROS1	6098	Adult Angiosarcoma	C0278592	disease	Neoplasms	Neoplastic Process
	Cluster 1	ROS1	6098	Adult Fibrosarcoma	C0278595	disease	Neoplasms	Neoplastic Process
	Cluster 1	ROS1	6098	Childhood Solid Neoplasm	C0279068	phenotype		Neoplastic Process
	Cluster 1	ROS1	6098	Squamous cell carcinoma of esophagus	C0279626	disease	Digestive System Diseases; Neoplasms	Neoplastic Process
	Cluster 1	ROS1	6098	Conventional (Clear Cell) Renal Cell Carcinoma	C0279702	disease	Neoplasms; Female Urogenital Diseases and Pregnancy Complications; Male Urogenital Diseases	Neoplastic Process
	Cluster 1	ROS1	6098	Childhood Angiosarcoma	C0279988	disease	Neoplasms	Neoplastic Process
	Cluster 1	ROS1	6098	Adult Solid Neoplasm	C0280099	group		Neoplastic Process
	Cluster 1	ROS1	6098	stage, non-small cell lung cancer	C0280217	disease	Neoplasms; Respiratory Tract Diseases	Neoplastic Process
	Cluster 1	ROS1	6098	Adult Anaplastic Astrocytoma	C0280483	disease	Neoplasms	Neoplastic Process
	Cluster 1	ROS1	6098	Epithelioid hemangioendothelioma, malignant	C0334538	disease	Neoplasms	Neoplastic Process
	Cluster 1	ROS1	6098	Anaplastic astrocytoma	C0334579	disease	Neoplasms	Neoplastic Process
	Cluster 1	ROS1	6098	Adenocarcinoma of colon	C0338106	disease	Digestive System Diseases; Neoplasms	Neoplastic Process
	Cluster 1	ROS1	6098	Impaired cognition	C0338656	disease	Mental Disorders	Mental or Behavioral Dysfunction
	Cluster 1	ROS1	6098	Glaucoma, Primary Open Angle	C0339573	disease	Eye Diseases	Disease or Syndrome
	Cluster 1	ROS1	6098	Complications of Diabetes Mellitus	C0342257	group	Endocrine System Diseases	Disease or Syndrome
	Cluster 1	ROS1	6098	Depressed mood	C0344315	phenotype	Behavior and Behavior Mechanisms	Mental or Behavioral Dysfunction
	Cluster 1	ROS1	6098	Disseminated Malignant Neoplasm	C0346957	phenotype	Neoplasms	Neoplastic Process
	Cluster 1	ROS1	6098	Juvenile Myelomonocytic Leukemia	C0349639	disease	Neoplasms; Hemic and Lymphatic Diseases	Neoplastic Process
	Cluster 1	ROS1	6098	Helicobacter pylori (H. pylori) infection in conditions classified elsewhere and of unspecified site	C0374997	disease		Disease or Syndrome
	Cluster 1	ROS1	6098	Endotoxemia	C0376618	phenotype	Pathological Conditions, Signs and Symptoms; Infections	Disease or Syndrome
	Cluster 1	ROS1	6098	Immune thrombocytopenic purpura	C0398650	disease	Pathological Conditions, Signs and Symptoms; Immune System Diseases; Hemic and Lymphatic Diseases	Disease or Syndrome
	Cluster 1	ROS1	6098	Hyperactive behavior	C0424295	phenotype	Pathological Conditions, Signs and Symptoms; Nervous System Diseases	Mental or Behavioral Dysfunction
	Cluster 1	ROS1	6098	Blindness	C0456909	phenotype	Pathological Conditions, Signs and Symptoms; Eye Diseases; Nervous System Diseases	Disease or Syndrome
	Cluster 1	ROS1	6098	Recurrent tumor	C0521158	phenotype		Neoplastic Process
	Cluster 1	ROS1	6098	Thyroid carcinoma	C0549473	disease	Neoplasms; Endocrine System Diseases	Neoplastic Process
	Cluster 1	ROS1	6098	Alveolitis	C0549493	disease	Skin and Connective Tissue Diseases; Respiratory Tract Diseases	Disease or Syndrome
	Cluster 1	ROS1	6098	Tumor Initiation	C0598935	phenotype	Pathological Conditions, Signs and Symptoms; Neoplasms	Neoplastic Process
	Cluster 1	ROS1	6098	Parathyroid Gland Adenocarcinoma	C0687150	disease	Neoplasms; Endocrine System Diseases	Neoplastic Process
	Cluster 1	ROS1	6098	Bile duct carcinoma	C0740277	disease	Digestive System Diseases; Neoplasms	Neoplastic Process
	Cluster 1	ROS1	6098	Hyperlipoproteinemia Type IIa	C0745103	disease	Congenital, Hereditary, and Neonatal Diseases and Abnormalities; Nutritional and Metabolic Diseases	Disease or Syndrome
	Cluster 1	ROS1	6098	Malignant Squamous Cell Neoplasm	C0751688	disease	Neoplasms	Neoplastic Process
	Cluster 1	ROS1	6098	Malignant Pleural Mesothelioma	C0812413	disease	Neoplasms; Respiratory Tract Diseases	Neoplastic Process
	Cluster 1	ROS1	6098	skin damage	C0849640	phenotype		Sign or Symptom
	Cluster 1	ROS1	6098	Infection caused by Helicobacter pylori	C0850666	disease	Infections	Disease or Syndrome
	Cluster 1	ROS1	6098	Diabetic Cardiomyopathies	C0853897	disease	Endocrine System Diseases; Cardiovascular Diseases	Disease or Syndrome
	Cluster 1	ROS1	6098	Infectious Lung Disorder	C0876973	group	Infections; Respiratory Tract Diseases	Disease or Syndrome
	Cluster 1	ROS1	6098	Tauopathies	C0949664	group	Nervous System Diseases	Disease or Syndrome
	Cluster 1	ROS1	6098	Mitochondrial Respiratory Chain Deficiencies	C0949857	disease	Nutritional and Metabolic Diseases	Disease or Syndrome
	Cluster 1	ROS1	6098	Invasive Ductal Breast Carcinoma	C1134719	disease	Neoplasms; Skin and Connective Tissue Diseases	Neoplastic Process
	Cluster 1	ROS1	6098	Sarcoma	C1261473	group	Neoplasms	Neoplastic Process
	Cluster 1	ROS1	6098	Large cell neuroendocrine carcinoma	C1265996	disease	Neoplasms	Neoplastic Process
	Cluster 1	ROS1	6098	Solitary fibrous tumor	C1266119	disease	Neoplasms	Neoplastic Process
	Cluster 1	ROS1	6098	TNF receptor-associated periodic fever syndrome (TRAPS)	C1275126	disease	Pathological Conditions, Signs and Symptoms; Congenital, Hereditary, and Neonatal Diseases and Abnormalities; Skin and Connective Tissue Diseases	Disease or Syndrome
	Cluster 1	ROS1	6098	Anaplastic large B-cell lymphoma	C1321546	disease	Neoplasms; Immune System Diseases; Hemic and Lymphatic Diseases	Neoplastic Process
	Cluster 1	ROS1	6098	Hormone refractory prostate cancer	C1328504	disease	Neoplasms; Male Urogenital Diseases	Neoplastic Process
	Cluster 1	ROS1	6098	Occult Lung Adenocarcinoma	C1335096	disease	Neoplasms	Neoplastic Process
	Cluster 1	ROS1	6098	Ovarian Serous Adenocarcinoma	C1335177	disease	Neoplasms	Neoplastic Process
	Cluster 1	ROS1	6098	Primary Lesion	C1402294	phenotype		Disease or Syndrome
	Cluster 1	ROS1	6098	Cavitation	C1510420	disease		Anatomical Abnormality
	Cluster 1	ROS1	6098	HER2 gene amplification	C1512127	disease		Disease or Syndrome
	Cluster 1	ROS1	6098	Hepatocarcinogenesis	C1512409	disease	Pathological Conditions, Signs and Symptoms; Neoplasms	Neoplastic Process
	Cluster 1	ROS1	6098	Tumor Immunity	C1519680	phenotype	Pathological Conditions, Signs and Symptoms	Disease or Syndrome
	Cluster 1	ROS1	6098	Phototoxicity	C1527358	disease	Skin and Connective Tissue Diseases	Disease or Syndrome
	Cluster 1	ROS1	6098	Chronic Kidney Diseases	C1561643	group	Female Urogenital Diseases and Pregnancy Complications; Male Urogenital Diseases	Disease or Syndrome
	Cluster 1	ROS1	6098	Malignant transformation	C1608408	phenotype		Neoplastic Process
	Cluster 1	ROS1	6098	NUT midline carcinoma	C1707291	disease	Neoplasms	Neoplastic Process
	Cluster 1	ROS1	6098	Hereditary Leiomyomatosis and Renal Cell Cancer	C1708350	disease	Congenital, Hereditary, and Neonatal Diseases and Abnormalities; Neoplasms; Female Urogenital Diseases and Pregnancy Complications; Skin and Connective Tissue Diseases	Neoplastic Process
	Cluster 1	ROS1	6098	B Acute Lymphoblastic Leukemia with t(9;22)(q34.1;q11.2); BCR-ABL1	C1709527	disease		Neoplastic Process
	Cluster 1	ROS1	6098	ANOPHTHALMIA AND PULMONARY HYPOPLASIA	C1832661	disease	Congenital, Hereditary, and Neonatal Diseases and Abnormalities; Eye Diseases; Respiratory Tract Diseases	Disease or Syndrome
	Cluster 1	ROS1	6098	TYLOSIS WITH ESOPHAGEAL CANCER	C1835664	disease	Congenital, Hereditary, and Neonatal Diseases and Abnormalities; Digestive System Diseases; Neoplasms; Skin and Connective Tissue Diseases	Neoplastic Process
	Cluster 1	ROS1	6098	VITILIGO-ASSOCIATED MULTIPLE AUTOIMMUNE DISEASE SUSCEPTIBILITY 1 (finding)	C1847835	disease	Skin and Connective Tissue Diseases	Disease or Syndrome
	Cluster 1	ROS1	6098	HEMIHYPERPLASIA, ISOLATED	C1856184	disease	Pathological Conditions, Signs and Symptoms	Disease or Syndrome
	Cluster 1	ROS1	6098	FRIEDREICH ATAXIA 1	C1856689	disease	Congenital, Hereditary, and Neonatal Diseases and Abnormalities; Nutritional and Metabolic Diseases; Nervous System Diseases	Disease or Syndrome
	Cluster 1	ROS1	6098	Venous Thromboembolism	C1861172	phenotype	Cardiovascular Diseases	Disease or Syndrome
	Cluster 1	ROS1	6098	HER2-positive carcinoma of breast	C1960398	disease	Neoplasms; Skin and Connective Tissue Diseases	Neoplastic Process
	Cluster 1	ROS1	6098	Precursor T-Cell Lymphoblastic Leukemia-Lymphoma	C1961099	disease	Neoplasms; Immune System Diseases; Hemic and Lymphatic Diseases	Neoplastic Process
	Cluster 1	ROS1	6098	Low grade glioma	C1997217	disease	Neoplasms	Neoplastic Process
	Cluster 1	ROS1	6098	HIV-1 infection	C2363741	disease		Disease or Syndrome
	Cluster 1	ROS1	6098	Split hand foot deformity 1	C2931019	disease	Congenital, Hereditary, and Neonatal Diseases and Abnormalities; Musculoskeletal Diseases	Congenital Abnormality
	Cluster 1	ROS1	6098	Idiopathic pulmonary arterial hypertension	C3203102	disease	Respiratory Tract Diseases	Disease or Syndrome
	Cluster 1	ROS1	6098	Multiple Chronic Conditions	C3266262	disease	Pathological Conditions, Signs and Symptoms	Disease or Syndrome
	Cluster 1	ROS1	6098	Lipofibromatosis	C3274592	disease	Neoplasms	Neoplastic Process
	Cluster 1	ROS1	6098	MYELODYSPLASTIC SYNDROME	C3463824	group	Hemic and Lymphatic Diseases	Neoplastic Process
	Cluster 1	ROS1	6098	Mitochondrial cardiomyopathy	C3532239	disease		Disease or Syndrome
	Cluster 1	ROS1	6098	Unspecified visual loss	C3665346	phenotype	Pathological Conditions, Signs and Symptoms; Eye Diseases	Sign or Symptom
	Cluster 1	ROS1	6098	Extrahepatic Cholangiocarcinoma	C3805278	disease	Neoplasms	Neoplastic Process
	Cluster 1	ROS1	6098	Experimental Organism Basal Cell Carcinoma	C3811653	phenotype	Neoplasms	Neoplastic Process
	Cluster 1	ROS1	6098	Autoinflammatory disorder	C3860213	disease		Disease or Syndrome
	Cluster 1	ROS1	6098	MIXED LINEAGE LEUKEMIA	C3888194	disease		Neoplastic Process
	Cluster 1	ROS1	6098	Childhood Epithelioid Hemangioendothelioma	C3899665	disease	Neoplasms	Neoplastic Process
	Cluster 1	ROS1	6098	Adult Epithelioid Hemangioendothelioma	C3900104	disease	Neoplasms	Neoplastic Process
	Cluster 1	ROS1	6098	Necrotizing enterocolitis in fetus OR newborn	C4082937	disease	Digestive System Diseases	Disease or Syndrome
	Cluster 1	ROS1	6098	Childhood Astrocytoma	C4086152	disease	Neoplasms	Neoplastic Process
	Cluster 1	ROS1	6098	Immunoglobulin G4-Related Disease	C4087124	disease	Immune System Diseases	Disease or Syndrome
	Cluster 1	ROS1	6098	Tumor necrosis factor receptor associated periodic syndrome [TRAPS]	C4268691	disease		Disease or Syndrome
	Cluster 1	ROS1	6098	Hypertensive end-organ damage	C4324685	disease		Disease or Syndrome
	Cluster 1	ROS1	6098	MSI-high	C4523846	disease		Neoplastic Process
	Cluster 1	ROS1	6098	Advanced lung cancer	C4524268	disease		Neoplastic Process
	Cluster 1	ROS1	6098	Fatty Liver Disease	C4529962	disease		Disease or Syndrome
	Cluster 1	ROS1	6098	Grade III Childhood Astrocytoma	C4551548	disease	Neoplasms	Neoplastic Process
	Cluster 1	ROS1	6098	Sarcoma of soft tissue	C4551687	group	Neoplasms	Neoplastic Process
	Cluster 1	ROS1	6098	Advanced Bile Duct Carcinoma	C4684880	disease		Neoplastic Process
	Cluster 1	ROS1	6098	Secondary malignant neoplasm of colon and/or rectum	C4721579	disease	Digestive System Diseases; Neoplasms	Neoplastic Process
	Cluster 1	ROS1	6098	Carcinoma, Basal Cell	C4721806	disease	Neoplasms	Neoplastic Process
	Cluster 1	ROS1	6098	High grade glioma	C4722099	disease	Neoplasms	Neoplastic Process
	Cluster 1	ROS1	6098	Metastatic Lung Adenocarcinoma	C4744444	disease	Neoplasms	Neoplastic Process
	Cluster 1	ROS1	6098	Adenocarcinoma of lung (disorder)	C0152013	disease	Neoplasms	Neoplastic Process
	Cluster 1	ROS1	6098	Non-Small Cell Lung Carcinoma	C0007131	disease	Neoplasms; Respiratory Tract Diseases	Neoplastic Process
	Cluster 1	ROS1	6098	Glioma	C0017638	disease	Neoplasms	Neoplastic Process
	Cluster 1	ROS1	6098	melanoma	C0025202	disease	Neoplasms	Neoplastic Process
	Cluster 1	ROS1	6098	Gastric Adenocarcinoma	C0278701	disease	Digestive System Diseases; Neoplasms	Neoplastic Process
	Cluster 1	ROS1	6098	Malignant Glioma	C0555198	disease	Neoplasms	Neoplastic Process
	Cluster 1	ROS1	6098	Adenocarcinoma of large intestine	C1319315	disease	Digestive System Diseases; Neoplasms	Neoplastic Process
	Cluster 1	ROS1	6098	mixed gliomas	C0259783	disease	Neoplasms	Neoplastic Process
	Cluster 1	ROS1	6098	Large cell carcinoma of lung	C0345958	disease	Neoplasms; Respiratory Tract Diseases	Neoplastic Process
	Cluster 1	ROS1	6098	Leukemia, Myelocytic, Acute	C0023467	disease	Neoplasms	Neoplastic Process
	Cluster 1	ROS1	6098	Adenocarcinoma	C0001418	group	Neoplasms	Neoplastic Process
	Cluster 1	ROS1	6098	Alzheimer's Disease	C0002395	disease	Nervous System Diseases; Mental Disorders	Disease or Syndrome
	Cluster 1	ROS1	6098	Malignant neoplasm of breast	C0006142	disease	Neoplasms; Skin and Connective Tissue Diseases	Neoplastic Process
	Cluster 1	ROS1	6098	Malignant Neoplasms	C0006826	group	Neoplasms	Neoplastic Process
	Cluster 1	ROS1	6098	Colorectal Carcinoma	C0009402	disease	Digestive System Diseases; Neoplasms	Neoplastic Process
	Cluster 1	ROS1	6098	Diabetes Mellitus	C0011849	group	Nutritional and Metabolic Diseases; Endocrine System Diseases	Disease or Syndrome
	Cluster 1	ROS1	6098	Glioblastoma	C0017636	disease	Neoplasms	Neoplastic Process
	Cluster 1	ROS1	6098	Hyperglycemia	C0020456	disease	Nutritional and Metabolic Diseases	Disease or Syndrome
	Cluster 1	ROS1	6098	Meningitis, Pneumococcal	C0025295	disease	Infections; Nervous System Diseases	Disease or Syndrome
	Cluster 1	ROS1	6098	Neoplasm Metastasis	C0027627	phenotype	Pathological Conditions, Signs and Symptoms; Neoplasms	Neoplastic Process
	Cluster 1	ROS1	6098	Neoplasms	C0027651	group	Neoplasms	Neoplastic Process
	Cluster 1	ROS1	6098	Neuroblastoma	C0027819	disease	Neoplasms	Neoplastic Process
	Cluster 1	ROS1	6098	Creatine kinase measurement	C0201973	phenotype		Laboratory Procedure
	Cluster 1	ROS1	6098	Malignant neoplasm of lung	C0242379	disease	Neoplasms; Respiratory Tract Diseases	Neoplastic Process
	Cluster 1	ROS1	6098	Adult Glioblastoma	C0278878	disease	Neoplasms	Neoplastic Process
	Cluster 1	ROS1	6098	Childhood Glioblastoma	C0280474	disease	Neoplasms	Neoplastic Process
	Cluster 1	ROS1	6098	Short stature	C0349588	phenotype		Finding
	Cluster 1	ROS1	6098	Adolescent idiopathic scoliosis	C0410702	disease	Musculoskeletal Diseases	Anatomical Abnormality
	Cluster 1	ROS1	6098	Carcinogenesis	C0596263	phenotype	Pathological Conditions, Signs and Symptoms; Neoplasms	Neoplastic Process
	Cluster 1	ROS1	6098	Breast Carcinoma	C0678222	disease	Neoplasms; Skin and Connective Tissue Diseases	Neoplastic Process
	Cluster 1	ROS1	6098	Carcinoma of lung	C0684249	disease	Neoplasms; Respiratory Tract Diseases	Neoplastic Process
	Cluster 1	ROS1	6098	Colon Carcinoma	C0699790	disease	Digestive System Diseases; Neoplasms	Neoplastic Process
	Cluster 1	ROS1	6098	Central neuroblastoma	C0700095	disease	Neoplasms; Nervous System Diseases	Neoplastic Process
	Cluster 1	ROS1	6098	Endothelial dysfunction	C0856169	phenotype		Disease or Syndrome
	Cluster 1	ROS1	6098	Tumor Cell Invasion	C1269955	phenotype		Neoplastic Process
	Cluster 1	ROS1	6098	Primary malignant neoplasm	C1306459	group	Neoplasms	Neoplastic Process
	Cluster 1	ROS1	6098	Primary malignant neoplasm of lung	C1306460	disease	Neoplasms; Respiratory Tract Diseases	Neoplastic Process
	Cluster 1	ROS1	6098	Glioblastoma Multiforme	C1621958	disease	Neoplasms	Neoplastic Process
	Cluster 1	ROS1	6098	SCOLIOSIS, ISOLATED, SUSCEPTIBILITY TO, 3	C1837461	disease		Finding
	Cluster 1	ROS1	6098	Liver carcinoma	C2239176	disease	Digestive System Diseases; Neoplasms	Neoplastic Process
	Cluster 1	ROS1	6098	Abnormality of brain morphology	C4021085	phenotype		Anatomical Abnormality
	Cluster 1	ROS1	6098	Childhood Neuroblastoma	C4086165	disease	Neoplasms	Neoplastic Process
	Cluster 1	ROS1	6098	Inflammatory Myofibroblastic Tumor	C0334121	disease	Pathological Conditions, Signs and Symptoms	Neoplastic Process
	Cluster 1	ROS1	6098	Malignant neoplasm of prostate	C0376358	disease	Neoplasms; Male Urogenital Diseases	Neoplastic Process
	Cluster 1	ROS1	6098	Prostate carcinoma	C0600139	disease	Neoplasms; Male Urogenital Diseases	Neoplastic Process
	Cluster 1	ROS1	6098	Malignant tumor of colon	C0007102	disease	Digestive System Diseases; Neoplasms	Neoplastic Process
	Cluster 1	ROS1	6098	Diabetes	C0011847	disease	Endocrine System Diseases	Disease or Syndrome
	Cluster 1	ROS1	6098	Pneumonia	C0032285	disease	Infections; Respiratory Tract Diseases	Disease or Syndrome
	Cluster 1	ROS1	6098	Cholangiocarcinoma	C0206698	disease	Neoplasms	Neoplastic Process
	Cluster 1	ROS1	6098	Arteriosclerosis	C0003850	disease	Cardiovascular Diseases	Disease or Syndrome
	Cluster 1	ROS1	6098	Atherosclerosis	C0004153	disease	Cardiovascular Diseases	Disease or Syndrome
	Cluster 1	ROS1	6098	Cardiovascular Diseases	C0007222	group	Cardiovascular Diseases	Disease or Syndrome
	Cluster 1	ROS1	6098	Parkinson Disease	C0030567	disease	Nervous System Diseases	Disease or Syndrome
	Cluster 1	ROS1	6098	Septicemia	C0036690	disease	Pathological Conditions, Signs and Symptoms; Infections	Disease or Syndrome
	Cluster 1	ROS1	6098	Metastatic malignant neoplasm to brain	C0220650	disease	Pathological Conditions, Signs and Symptoms; Neoplasms; Nervous System Diseases	Neoplastic Process
	Cluster 1	ROS1	6098	Sepsis	C0243026	disease	Pathological Conditions, Signs and Symptoms; Infections	Disease or Syndrome
	Cluster 1	ROS1	6098	Metastatic non-small cell lung cancer	C0278987	disease	Neoplasms	Neoplastic Process
	Cluster 1	ROS1	6098	Pneumonitis	C3714636	disease	Infections; Respiratory Tract Diseases	Disease or Syndrome
	Cluster 1	ROS1	6098	Carcinoma	C0007097	group	Neoplasms	Neoplastic Process
	Cluster 1	ROS1	6098	Squamous cell carcinoma	C0007137	disease	Neoplasms	Neoplastic Process
	Cluster 1	ROS1	6098	Hypertensive disease	C0020538	group	Cardiovascular Diseases	Disease or Syndrome
	Cluster 1	ROS1	6098	Osteosarcoma	C0029463	disease	Neoplasms	Neoplastic Process
	Cluster 1	ROS1	6098	Osteosarcoma of bone	C0585442	disease	Neoplasms	Neoplastic Process
	Cluster 1	ROS1	6098	Childhood Osteosarcoma	C1332986	disease	Neoplasms	Neoplastic Process
	Cluster 1	ROS1	6098	Rheumatoid Arthritis	C0003873	disease	Skin and Connective Tissue Diseases; Musculoskeletal Diseases; Immune System Diseases	Disease or Syndrome
	Cluster 1	ROS1	6098	Diabetes Mellitus, Non-Insulin-Dependent	C0011860	disease	Nutritional and Metabolic Diseases; Endocrine System Diseases	Disease or Syndrome
	Cluster 1	ROS1	6098	Diabetic Nephropathy	C0011881	disease	Female Urogenital Diseases and Pregnancy Complications; Male Urogenital Diseases; Endocrine System Diseases	Disease or Syndrome
	Cluster 1	ROS1	6098	Fever	C0015967	phenotype	Pathological Conditions, Signs and Symptoms	Sign or Symptom
	Cluster 1	ROS1	6098	Congestive heart failure	C0018802	disease	Cardiovascular Diseases	Disease or Syndrome
	Cluster 1	ROS1	6098	Obesity	C0028754	disease	Pathological Conditions, Signs and Symptoms; Nutritional and Metabolic Diseases	Disease or Syndrome
	Cluster 1	ROS1	6098	Iron Overload	C0282193	disease	Nutritional and Metabolic Diseases	Disease or Syndrome
	Cluster 1	ROS1	6098	Stomach Carcinoma	C0699791	disease	Digestive System Diseases; Neoplasms	Neoplastic Process
	Cluster 1	ROS1	6098	Malignant neoplasm of stomach	C0024623	disease	Digestive System Diseases; Neoplasms	Neoplastic Process
	Cluster 1	ROS1	6098	Myocardial Infarction	C0027051	disease	Pathological Conditions, Signs and Symptoms; Cardiovascular Diseases	Disease or Syndrome
	Cluster 1	ROS1	6098	Degenerative polyarthritis	C0029408	disease	Musculoskeletal Diseases	Disease or Syndrome
	Cluster 1	ROS1	6098	Secondary malignant neoplasm of lung	C0153676	disease	Neoplasms; Respiratory Tract Diseases	Neoplastic Process
	Cluster 1	ROS1	6098	Tumor Progression	C0178874	phenotype	Pathological Conditions, Signs and Symptoms	Neoplastic Process
	Cluster 1	ROS1	6098	Adult Liver Carcinoma	C0220630	disease	Digestive System Diseases; Neoplasms	Neoplastic Process
	Cluster 1	ROS1	6098	Liver and Intrahepatic Biliary Tract Carcinoma	C0279000	disease	Digestive System Diseases; Neoplasms	Neoplastic Process
	Cluster 1	ROS1	6098	Malignant neoplasm of liver	C0345904	disease	Digestive System Diseases; Neoplasms	Neoplastic Process
	Cluster 1	ROS1	6098	Secondary Neoplasm	C2939419	group	Pathological Conditions, Signs and Symptoms; Neoplasms	Neoplastic Process
	Cluster 1	ROS1	6098	Carcinoma, Ovarian Epithelial	C4721610	disease	Neoplasms; Female Urogenital Diseases and Pregnancy Complications; Endocrine System Diseases	Neoplastic Process
	Cluster 1	ROS1	6098	Malignant neoplasm of colon and/or rectum	C4722085	disease		Neoplastic Process
	Cluster 1	ROS1	6098	Amyloidosis	C0002726	disease	Nutritional and Metabolic Diseases	Disease or Syndrome
	Cluster 1	ROS1	6098	Cerebral Infarction	C0007785	disease	Pathological Conditions, Signs and Symptoms; Nervous System Diseases; Cardiovascular Diseases	Disease or Syndrome
	Cluster 1	ROS1	6098	Coronary Arteriosclerosis	C0010054	disease	Cardiovascular Diseases	Disease or Syndrome
	Cluster 1	ROS1	6098	Heart failure	C0018801	disease	Cardiovascular Diseases	Disease or Syndrome
	Cluster 1	ROS1	6098	leukemia	C0023418	disease	Neoplasms	Neoplastic Process
	Cluster 1	ROS1	6098	Lung diseases	C0024115	group	Respiratory Tract Diseases	Disease or Syndrome
	Cluster 1	ROS1	6098	Lung Neoplasms	C0024121	group	Neoplasms; Respiratory Tract Diseases	Neoplastic Process
	Cluster 1	ROS1	6098	Multiple Sclerosis	C0026769	disease	Immune System Diseases; Nervous System Diseases	Disease or Syndrome
	Cluster 1	ROS1	6098	Polycystic Ovary Syndrome	C0032460	disease	Neoplasms; Female Urogenital Diseases and Pregnancy Complications; Endocrine System Diseases	Disease or Syndrome
	Cluster 1	ROS1	6098	Dermatitis, Phototoxic	C0162830	disease	Skin and Connective Tissue Diseases	Disease or Syndrome
	Cluster 1	ROS1	6098	Solid Neoplasm	C0280100	phenotype	Neoplasms	Neoplastic Process
	Cluster 1	ROS1	6098	Psammomatous Meningioma	C0334607	disease	Neoplasms; Nervous System Diseases	Neoplastic Process
	Cluster 1	ROS1	6098	Childhood Leukemia	C1332977	disease	Neoplasms	Neoplastic Process
	Cluster 1	ROS1	6098	Cardiomyopathy, Familial Idiopathic	C1449563	disease	Cardiovascular Diseases	Disease or Syndrome
	Cluster 1	ROS1	6098	Progression of prostate cancer	C1739135	disease		Neoplastic Process
	Cluster 1	ROS1	6098	Influenza A	C2062441	disease		Disease or Syndrome
	Cluster 1	ROS1	6098	Congenital Abnormality	C0000768	group	Congenital, Hereditary, and Neonatal Diseases and Abnormalities	Congenital Abnormality
	Cluster 1	ROS1	6098	Asthma	C0004096	disease	Respiratory Tract Diseases; Immune System Diseases	Disease or Syndrome
	Cluster 1	ROS1	6098	Atrial Fibrillation	C0004238	disease	Pathological Conditions, Signs and Symptoms; Cardiovascular Diseases	Disease or Syndrome
	Cluster 1	ROS1	6098	Malignant neoplasm of urinary bladder	C0005684	disease	Neoplasms; Female Urogenital Diseases and Pregnancy Complications; Male Urogenital Diseases	Neoplastic Process
	Cluster 1	ROS1	6098	Bladder Neoplasm	C0005695	disease	Neoplasms; Female Urogenital Diseases and Pregnancy Complications; Male Urogenital Diseases	Neoplastic Process
	Cluster 1	ROS1	6098	Malignant tumor of cervix	C0007847	disease	Neoplasms; Female Urogenital Diseases and Pregnancy Complications	Neoplastic Process
	Cluster 1	ROS1	6098	Coronary heart disease	C0010068	disease	Cardiovascular Diseases	Disease or Syndrome
	Cluster 1	ROS1	6098	Diabetic Retinopathy	C0011884	disease	Eye Diseases; Endocrine System Diseases; Cardiovascular Diseases	Disease or Syndrome
	Cluster 1	ROS1	6098	Chronic granulomatous disease	C0018203	group	Congenital, Hereditary, and Neonatal Diseases and Abnormalities; Immune System Diseases; Hemic and Lymphatic Diseases	Disease or Syndrome
	Cluster 1	ROS1	6098	Hypercholesterolemia	C0020443	disease	Nutritional and Metabolic Diseases	Disease or Syndrome
	Cluster 1	ROS1	6098	Chronic Lymphocytic Leukemia	C0023434	disease	Neoplasms; Immune System Diseases; Hemic and Lymphatic Diseases	Neoplastic Process
	Cluster 1	ROS1	6098	Myeloid Leukemia, Chronic	C0023473	disease	Neoplasms; Hemic and Lymphatic Diseases	Neoplastic Process
	Cluster 1	ROS1	6098	Metabolic Diseases	C0025517	group	Nutritional and Metabolic Diseases	Disease or Syndrome
	Cluster 1	ROS1	6098	Systemic Scleroderma	C0036421	disease	Skin and Connective Tissue Diseases	Disease or Syndrome
	Cluster 1	ROS1	6098	B-Cell Lymphomas	C0079731	group	Neoplasms; Immune System Diseases; Hemic and Lymphatic Diseases	Neoplastic Process
	Cluster 1	ROS1	6098	Pleural Effusion, Malignant	C0080032	disease	Neoplasms; Respiratory Tract Diseases	Disease or Syndrome
	Cluster 1	ROS1	6098	Gestational Diabetes	C0085207	phenotype	Nutritional and Metabolic Diseases; Female Urogenital Diseases and Pregnancy Complications; Endocrine System Diseases	Disease or Syndrome
	Cluster 1	ROS1	6098	Squamous cell carcinoma of lung	C0149782	disease	Neoplasms; Respiratory Tract Diseases	Neoplastic Process
	Cluster 1	ROS1	6098	Lung Diseases, Interstitial	C0206062	group	Respiratory Tract Diseases	Disease or Syndrome
	Cluster 1	ROS1	6098	Adenosquamous carcinoma	C0206623	disease	Neoplasms	Neoplastic Process
	Cluster 1	ROS1	6098	Congenital contractural arachnodactyly	C0220668	disease	Congenital, Hereditary, and Neonatal Diseases and Abnormalities; Musculoskeletal Diseases	Congenital Abnormality
	Cluster 1	ROS1	6098	Pancreatic carcinoma	C0235974	disease	Digestive System Diseases; Neoplasms; Endocrine System Diseases	Neoplastic Process
	Cluster 1	ROS1	6098	Fibrosis, Liver	C0239946	disease	Pathological Conditions, Signs and Symptoms; Digestive System Diseases	Disease or Syndrome
	Cluster 1	ROS1	6098	Malignant Head and Neck Neoplasm	C0278996	disease	Neoplasms	Neoplastic Process
	Cluster 1	ROS1	6098	Deformity	C0302142	group	Pathological Conditions, Signs and Symptoms; Congenital, Hereditary, and Neonatal Diseases and Abnormalities	Anatomical Abnormality
	Cluster 1	ROS1	6098	Cervix carcinoma	C0302592	disease	Neoplasms; Female Urogenital Diseases and Pregnancy Complications	Neoplastic Process
	Cluster 1	ROS1	6098	Intrahepatic Cholangiocarcinoma	C0345905	disease	Neoplasms	Neoplastic Process
	Cluster 1	ROS1	6098	Malignant neoplasm of pancreas	C0346647	disease	Digestive System Diseases; Neoplasms; Endocrine System Diseases	Neoplastic Process
	Cluster 1	ROS1	6098	Respiratory syncytial virus (RSV) infection in conditions classified elsewhere and of unspecified site	C0375023	disease		Disease or Syndrome
	Cluster 1	ROS1	6098	Neurodegenerative Disorders	C0524851	group	Nervous System Diseases	Disease or Syndrome
	Cluster 1	ROS1	6098	Epithelial ovarian cancer	C0677886	disease	Neoplasms; Female Urogenital Diseases and Pregnancy Complications; Endocrine System Diseases	Neoplastic Process
	Cluster 1	ROS1	6098	Refractory cancer	C0677936	phenotype	Neoplasms	Neoplastic Process
	Cluster 1	ROS1	6098	CNS metastases	C0686377	phenotype	Neoplasms; Nervous System Diseases	Neoplastic Process
	Cluster 1	ROS1	6098	Secondary malignant neoplasm of lymph node	C0686619	disease	Pathological Conditions, Signs and Symptoms; Neoplasms	Neoplastic Process
	Cluster 1	ROS1	6098	Carcinoma of bladder	C0699885	disease	Neoplasms; Female Urogenital Diseases and Pregnancy Complications; Male Urogenital Diseases	Neoplastic Process
	Cluster 1	ROS1	6098	Mitochondrial Diseases	C0751651	group	Nutritional and Metabolic Diseases	Disease or Syndrome
	Cluster 1	ROS1	6098	Adenocarcinoma of lung, stage IV	C0854988	disease		Neoplastic Process
	Cluster 1	ROS1	6098	Aloof	C0860659	disease		Mental or Behavioral Dysfunction
	Cluster 1	ROS1	6098	Cardiomyopathies	C0878544	group	Cardiovascular Diseases	Disease or Syndrome
	Cluster 1	ROS1	6098	ovarian neoplasm	C0919267	disease	Neoplasms; Female Urogenital Diseases and Pregnancy Complications; Endocrine System Diseases	Neoplastic Process
	Cluster 1	ROS1	6098	Malignant neoplasm of ovary	C1140680	disease	Neoplasms; Female Urogenital Diseases and Pregnancy Complications; Endocrine System Diseases	Neoplastic Process
	Cluster 1	ROS1	6098	Autism Spectrum Disorders	C1510586	disease	Mental Disorders	Mental or Behavioral Dysfunction
	Cluster 1	ROS1	6098	Idiopathic Pulmonary Fibrosis	C1800706	disease	Respiratory Tract Diseases	Disease or Syndrome
	Cluster 1	ROS1	6098	Granulomatous Disease, Chronic, X-Linked	C1844376	disease	Congenital, Hereditary, and Neonatal Diseases and Abnormalities; Immune System Diseases; Hemic and Lymphatic Diseases	Disease or Syndrome
	Cluster 1	ROS1	6098	Coronary Artery Disease	C1956346	disease	Cardiovascular Diseases	Disease or Syndrome
	Cluster 1	ROS1	6098	Nasopharyngeal carcinoma	C2931822	disease	Neoplasms; Stomatognathic Diseases; Otorhinolaryngologic Diseases	Neoplastic Process
	Cluster 1	ROS1	6098	Triple Negative Breast Neoplasms	C3539878	disease	Neoplasms; Skin and Connective Tissue Diseases	Neoplastic Process
	Cluster 1	ROS1	6098	Head and Neck Carcinoma	C3887461	disease	Neoplasms	Neoplastic Process
	Cluster 1	ROS1	6098	cervical cancer	C4048328	disease	Neoplasms; Female Urogenital Diseases and Pregnancy Complications	Neoplastic Process
	Cluster 1	ROS1	6098	Primary cholangiocarcinoma of intrahepatic biliary tract	C4284013	disease	Neoplasms	Neoplastic Process
	Cluster 1	ROS1	6098	Triple-Negative Breast Carcinoma	C4722518	disease	Neoplasms; Skin and Connective Tissue Diseases	Neoplastic Process
	Cluster 1	ROS1	6098	Abscess	C0000833	phenotype	Pathological Conditions, Signs and Symptoms; Infections	Disease or Syndrome
	Cluster 1	ROS1	6098	Acute pancreatitis	C0001339	disease	Digestive System Diseases	Disease or Syndrome
	Cluster 1	ROS1	6098	Amyotrophic Lateral Sclerosis	C0002736	disease	Nutritional and Metabolic Diseases; Nervous System Diseases	Disease or Syndrome
	Cluster 1	ROS1	6098	Anemia, Sickle Cell	C0002895	disease	Congenital, Hereditary, and Neonatal Diseases and Abnormalities; Hemic and Lymphatic Diseases	Disease or Syndrome
	Cluster 1	ROS1	6098	Anthrax disease	C0003175	disease	Infections	Disease or Syndrome
	Cluster 1	ROS1	6098	Aortic Valve Insufficiency	C0003504	disease	Cardiovascular Diseases	Disease or Syndrome
	Cluster 1	ROS1	6098	Arthritis, Psoriatic	C0003872	disease	Skin and Connective Tissue Diseases; Musculoskeletal Diseases	Disease or Syndrome
	Cluster 1	ROS1	6098	Astrocytoma	C0004114	disease	Neoplasms	Neoplastic Process
	Cluster 1	ROS1	6098	Blast Phase	C0005699	disease	Pathological Conditions, Signs and Symptoms; Neoplasms; Hemic and Lymphatic Diseases	Neoplastic Process
	Cluster 1	ROS1	6098	Brain Diseases	C0006111	group	Nervous System Diseases	Disease or Syndrome
	Cluster 1	ROS1	6098	Brain Neoplasms	C0006118	group	Neoplasms; Nervous System Diseases	Neoplastic Process
	Cluster 1	ROS1	6098	Bronchospasm	C0006266	disease	Respiratory Tract Diseases	Disease or Syndrome
	Cluster 1	ROS1	6098	Bronchitis	C0006277	disease	Infections; Respiratory Tract Diseases	Disease or Syndrome
	Cluster 1	ROS1	6098	Burkitt Lymphoma	C0006413	disease	Neoplasms; Infections; Immune System Diseases; Hemic and Lymphatic Diseases	Neoplastic Process
	Cluster 1	ROS1	6098	Adenocarcinoma of prostate	C0007112	disease	Neoplasms; Male Urogenital Diseases	Neoplastic Process
	Cluster 1	ROS1	6098	Malignant neoplasm of thyroid	C0007115	disease	Neoplasms; Endocrine System Diseases	Neoplastic Process
	Cluster 1	ROS1	6098	Carpal Tunnel Syndrome	C0007286	disease	Nervous System Diseases; Wounds and Injuries	Disease or Syndrome
	Cluster 1	ROS1	6098	CNS disorder	C0007682	group	Nervous System Diseases	Disease or Syndrome
	Cluster 1	ROS1	6098	Congenital chromosomal disease	C0008626	group	Congenital, Hereditary, and Neonatal Diseases and Abnormalities	Congenital Abnormality
	Cluster 1	ROS1	6098	Craniosynostosis	C0010278	disease	Congenital, Hereditary, and Neonatal Diseases and Abnormalities; Musculoskeletal Diseases	Disease or Syndrome
	Cluster 1	ROS1	6098	Mental Depression	C0011570	disease	Behavior and Behavior Mechanisms	Mental or Behavioral Dysfunction
	Cluster 1	ROS1	6098	Depressive disorder	C0011581	disease	Mental Disorders	Mental or Behavioral Dysfunction
	Cluster 1	ROS1	6098	Dermatitis, Atopic	C0011615	disease	Congenital, Hereditary, and Neonatal Diseases and Abnormalities; Skin and Connective Tissue Diseases; Immune System Diseases	Disease or Syndrome
	Cluster 1	ROS1	6098	Diabetes Mellitus, Insulin-Dependent	C0011854	disease	Nutritional and Metabolic Diseases; Immune System Diseases; Endocrine System Diseases	Disease or Syndrome
	Cluster 1	ROS1	6098	Diabetic Neuropathies	C0011882	group	Nervous System Diseases; Endocrine System Diseases	Disease or Syndrome
	Cluster 1	ROS1	6098	Dwarfism	C0013336	disease	Congenital, Hereditary, and Neonatal Diseases and Abnormalities; Musculoskeletal Diseases; Endocrine System Diseases	Congenital Abnormality
	Cluster 1	ROS1	6098	Eczema	C0013595	disease	Skin and Connective Tissue Diseases	Disease or Syndrome
	Cluster 1	ROS1	6098	Endocardial Cushion Defects	C0014116	group	Congenital, Hereditary, and Neonatal Diseases and Abnormalities; Cardiovascular Diseases	Congenital Abnormality
	Cluster 1	ROS1	6098	Endometriosis	C0014175	disease	Female Urogenital Diseases and Pregnancy Complications	Disease or Syndrome
	Cluster 1	ROS1	6098	Fatigue	C0015672	phenotype	Pathological Conditions, Signs and Symptoms	Sign or Symptom
	Cluster 1	ROS1	6098	Fatty Liver, Alcoholic	C0015696	disease	Digestive System Diseases; Chemically-Induced Disorders	Disease or Syndrome
	Cluster 1	ROS1	6098	Fibrosarcoma	C0016057	disease	Neoplasms	Neoplastic Process
	Cluster 1	ROS1	6098	Folic Acid Deficiency	C0016412	disease	Nutritional and Metabolic Diseases	Disease or Syndrome
	Cluster 1	ROS1	6098	Gerstmann-Straussler-Scheinker Disease	C0017495	disease	Congenital, Hereditary, and Neonatal Diseases and Abnormalities; Infections; Nervous System Diseases	Disease or Syndrome
	Cluster 1	ROS1	6098	Glaucoma	C0017601	disease	Eye Diseases	Disease or Syndrome
	Cluster 1	ROS1	6098	Cardiac Arrest	C0018790	disease	Cardiovascular Diseases	Disease or Syndrome
	Cluster 1	ROS1	6098	Hemangiosarcoma	C0018923	disease	Neoplasms	Neoplastic Process
	Cluster 1	ROS1	6098	Hepatitis C	C0019196	disease	Digestive System Diseases; Infections	Disease or Syndrome
	Cluster 1	ROS1	6098	Huntington Disease	C0020179	disease	Congenital, Hereditary, and Neonatal Diseases and Abnormalities; Nervous System Diseases; Mental Disorders	Disease or Syndrome
	Cluster 1	ROS1	6098	Hypercholesterolemia, Familial	C0020445	disease	Congenital, Hereditary, and Neonatal Diseases and Abnormalities; Nutritional and Metabolic Diseases	Disease or Syndrome
	Cluster 1	ROS1	6098	Hyperinsulinism	C0020459	disease	Nutritional and Metabolic Diseases	Disease or Syndrome
	Cluster 1	ROS1	6098	Inflammatory Bowel Diseases	C0021390	group	Digestive System Diseases	Disease or Syndrome
	Cluster 1	ROS1	6098	Kidney Diseases	C0022658	group	Female Urogenital Diseases and Pregnancy Complications; Male Urogenital Diseases	Disease or Syndrome
	Cluster 1	ROS1	6098	Kidney Failure, Acute	C0022660	disease	Female Urogenital Diseases and Pregnancy Complications; Male Urogenital Diseases	Disease or Syndrome
	Cluster 1	ROS1	6098	Leukemia, Myelomonocytic, Chronic	C0023480	disease	Neoplasms; Hemic and Lymphatic Diseases	Neoplastic Process
	Cluster 1	ROS1	6098	Liver diseases	C0023895	group	Digestive System Diseases	Disease or Syndrome
	Cluster 1	ROS1	6098	Alcoholic Liver Diseases	C0023896	group	Digestive System Diseases; Chemically-Induced Disorders	Disease or Syndrome
	Cluster 1	ROS1	6098	Liver neoplasms	C0023903	group	Digestive System Diseases; Neoplasms	Neoplastic Process
	Cluster 1	ROS1	6098	Chronic Obstructive Airway Disease	C0024117	disease	Respiratory Tract Diseases	Disease or Syndrome
	Cluster 1	ROS1	6098	Lymphoma	C0024299	group	Neoplasms; Immune System Diseases; Hemic and Lymphatic Diseases	Neoplastic Process
	Cluster 1	ROS1	6098	Marfan Syndrome	C0024796	disease	Congenital, Hereditary, and Neonatal Diseases and Abnormalities; Skin and Connective Tissue Diseases; Musculoskeletal Diseases; Cardiovascular Diseases	Disease or Syndrome
	Cluster 1	ROS1	6098	Mediastinal Neoplasms	C0025063	group	Neoplasms; Respiratory Tract Diseases	Neoplastic Process
	Cluster 1	ROS1	6098	Meningioma	C0025286	disease	Neoplasms; Nervous System Diseases	Neoplastic Process
	Cluster 1	ROS1	6098	Dental Fluorosis, Acquired	C0026618	disease	Stomatognathic Diseases	Disease or Syndrome
	Cluster 1	ROS1	6098	Muscular Dystrophy	C0026850	disease	Congenital, Hereditary, and Neonatal Diseases and Abnormalities; Musculoskeletal Diseases; Nervous System Diseases	Disease or Syndrome
	Cluster 1	ROS1	6098	Neuralgia	C0027796	phenotype	Pathological Conditions, Signs and Symptoms; Nervous System Diseases	Sign or Symptom
	Cluster 1	ROS1	6098	Massive Osteolyses	C0029438	disease	Musculoskeletal Diseases	Disease or Syndrome
	Cluster 1	ROS1	6098	Pain	C0030193	phenotype	Pathological Conditions, Signs and Symptoms	Sign or Symptom
	Cluster 1	ROS1	6098	Periodontitis	C0031099	disease	Stomatognathic Diseases	Disease or Syndrome
	Cluster 1	ROS1	6098	Pleural effusion disorder	C0032227	group	Respiratory Tract Diseases	Disease or Syndrome
	Cluster 1	ROS1	6098	Progeria	C0033300	disease	Congenital, Hereditary, and Neonatal Diseases and Abnormalities; Nutritional and Metabolic Diseases	Disease or Syndrome
	Cluster 1	ROS1	6098	Pulmonary Fibrosis	C0034069	disease	Respiratory Tract Diseases	Disease or Syndrome
	Cluster 1	ROS1	6098	Retinal Vein Occlusion	C0035328	disease	Eye Diseases; Cardiovascular Diseases	Disease or Syndrome
	Cluster 1	ROS1	6098	Retinoblastoma	C0035335	disease	Neoplasms; Eye Diseases	Neoplastic Process
	Cluster 1	ROS1	6098	Sarcoma 180	C0036211	disease	Neoplasms	Neoplastic Process; Experimental Model of Disease
	Cluster 1	ROS1	6098	Soft Tissue Neoplasms	C0037579	group	Neoplasms	Neoplastic Process
	Cluster 1	ROS1	6098	Cerebrovascular accident	C0038454	group	Nervous System Diseases; Cardiovascular Diseases	Disease or Syndrome
	Cluster 1	ROS1	6098	Subarachnoid Hemorrhage	C0038525	disease	Pathological Conditions, Signs and Symptoms; Nervous System Diseases; Cardiovascular Diseases	Disease or Syndrome
	Cluster 1	ROS1	6098	Thyroid Neoplasm	C0040136	disease	Neoplasms; Endocrine System Diseases	Neoplastic Process
	Cluster 1	ROS1	6098	Chagas Disease	C0041234	disease	Infections	Disease or Syndrome
	Cluster 1	ROS1	6098	Vascular Diseases	C0042373	group	Cardiovascular Diseases	Disease or Syndrome
	Cluster 1	ROS1	6098	Vitiligo	C0042900	disease	Skin and Connective Tissue Diseases	Disease or Syndrome
	Cluster 1	ROS1	6098	Central Nervous System Neoplasms	C0085136	group	Neoplasms; Nervous System Diseases	Neoplastic Process
	Cluster 1	ROS1	6098	Alagille Syndrome	C0085280	disease	Congenital, Hereditary, and Neonatal Diseases and Abnormalities; Digestive System Diseases; Cardiovascular Diseases	Congenital Abnormality
	Cluster 1	ROS1	6098	Ehrlichiosis	C0085399	disease	Infections	Disease or Syndrome
	Cluster 1	ROS1	6098	Polyendocrinopathies, Autoimmune	C0085409	group	Immune System Diseases; Endocrine System Diseases	Disease or Syndrome
	Cluster 1	ROS1	6098	Liver Failure	C0085605	disease	Digestive System Diseases	Disease or Syndrome
	Cluster 1	ROS1	6098	Small cell carcinoma of lung	C0149925	disease	Neoplasms; Respiratory Tract Diseases	Neoplastic Process
	Cluster 1	ROS1	6098	Hypocholesterolemia	C0151718	disease	Nutritional and Metabolic Diseases	Disease or Syndrome
	Cluster 1	ROS1	6098	Myocardial Ischemia	C0151744	disease	Cardiovascular Diseases	Disease or Syndrome
	Cluster 1	ROS1	6098	Malignant neoplasm of mouth	C0153381	group	Neoplasms; Stomatognathic Diseases	Neoplastic Process
	Cluster 1	ROS1	6098	Malignant neoplasm of brain	C0153633	disease	Neoplasms; Nervous System Diseases	Neoplastic Process
	Cluster 1	ROS1	6098	Secondary malignant neoplasm of bone	C0153690	disease	Pathological Conditions, Signs and Symptoms; Neoplasms; Musculoskeletal Diseases	Neoplastic Process
	Cluster 1	ROS1	6098	Adrenoleukodystrophy	C0162309	disease	Congenital, Hereditary, and Neonatal Diseases and Abnormalities; Nutritional and Metabolic Diseases; Nervous System Diseases; Endocrine System Diseases	Disease or Syndrome
	Cluster 1	ROS1	6098	Malnutrition	C0162429	disease	Nutritional and Metabolic Diseases	Disease or Syndrome
	Cluster 1	ROS1	6098	Saethre-Chotzen Syndrome	C0175699	disease	Congenital, Hereditary, and Neonatal Diseases and Abnormalities; Musculoskeletal Diseases	Disease or Syndrome
	Cluster 1	ROS1	6098	Glomerulosclerosis (disorder)	C0178664	disease	Female Urogenital Diseases and Pregnancy Complications; Male Urogenital Diseases; Cardiovascular Diseases	Disease or Syndrome
	Cluster 1	ROS1	6098	Carcinoma, Giant Cell	C0206703	disease	Neoplasms	Neoplastic Process
	Cluster 1	ROS1	6098	Epithelioid hemangioendothelioma	C0206732	disease	Neoplasms	Neoplastic Process
	Cluster 1	ROS1	6098	Lip and Oral Cavity Carcinoma	C0220641	disease	Neoplasms; Stomatognathic Diseases	Neoplastic Process
	Cluster 1	ROS1	6098	Hyperammonemia	C0220994	phenotype	Pathological Conditions, Signs and Symptoms	Disease or Syndrome
	Cluster 1	ROS1	6098	Vascular ring	C0221214	disease	Congenital, Hereditary, and Neonatal Diseases and Abnormalities; Cardiovascular Diseases	Congenital Abnormality
	Cluster 1	ROS1	6098	Fibrillation	C0232197	disease	Pathological Conditions, Signs and Symptoms; Cardiovascular Diseases	Disease or Syndrome
	Cluster 1	ROS1	6098	Inflammatory pain	C0234251	phenotype	Pathological Conditions, Signs and Symptoms	Sign or Symptom
	Cluster 1	ROS1	6098	Gallbladder Carcinoma	C0235782	disease	Digestive System Diseases; Neoplasms	Neoplastic Process
	Cluster 1	ROS1	6098	Caffeine related disorders	C0236734	group		Mental or Behavioral Dysfunction
	Cluster 1	ROS1	6098	Lymphangitis carcinomatosa	C0238258	disease	Neoplasms	Neoplastic Process
	Cluster 1	ROS1	6098	Anaplastic thyroid carcinoma	C0238461	disease	Neoplasms	Neoplastic Process
	Cluster 1	ROS1	6098	Papillary thyroid carcinoma	C0238463	disease	Neoplasms; Endocrine System Diseases	Neoplastic Process
	Cluster 1	ROS1	6098	Erectile dysfunction	C0242350	disease	Male Urogenital Diseases; Mental Disorders	Disease or Syndrome
	Cluster 1	ROS1	6098	Age related macular degeneration	C0242383	disease	Eye Diseases	Disease or Syndrome
	Cluster 1	ROS1	6098	Psoriasis vulgaris	C0263361	disease	Skin and Connective Tissue Diseases	Disease or Syndrome
	Cluster 1	ROS1	6098	Chronic heart failure	C0264716	disease	Cardiovascular Diseases	Disease or Syndrome
	Cluster 1	ROS1	6098	Donohue Syndrome	C0265344	disease	Congenital, Hereditary, and Neonatal Diseases and Abnormalities; Nutritional and Metabolic Diseases; Musculoskeletal Diseases; Endocrine System Diseases	Disease or Syndrome
	Cluster 1	ROS1	6098	Actinic cheilitis	C0267026	disease	Stomatognathic Diseases	Disease or Syndrome
	Cluster 1	ROS1	6098	NADH cytochrome B5 reductase deficiency	C0268193	disease	Hemic and Lymphatic Diseases	Disease or Syndrome
	Cluster 1	ROS1	6098	Impaired glucose tolerance	C0271650	phenotype	Nutritional and Metabolic Diseases	Disease or Syndrome
	Cluster 1	ROS1	6098	Mastitis-metritis-agalactia syndrome	C0276096	disease	Female Urogenital Diseases and Pregnancy Complications; Infections; Skin and Connective Tissue Diseases	Disease or Syndrome
	Cluster 1	ROS1	6098	Non-small cell lung cancer stage I	C0278504	disease		Neoplastic Process
	Cluster 1	ROS1	6098	Non-small cell lung cancer recurrent	C0278517	disease	Neoplasms; Respiratory Tract Diseases	Neoplastic Process
	Cluster 1	ROS1	6098	Adult Angiosarcoma	C0278592	disease	Neoplasms	Neoplastic Process
	Cluster 1	ROS1	6098	Adult Fibrosarcoma	C0278595	disease	Neoplasms	Neoplastic Process
	Cluster 1	ROS1	6098	Childhood Solid Neoplasm	C0279068	phenotype		Neoplastic Process
	Cluster 1	ROS1	6098	Squamous cell carcinoma of esophagus	C0279626	disease	Digestive System Diseases; Neoplasms	Neoplastic Process
	Cluster 1	ROS1	6098	Conventional (Clear Cell) Renal Cell Carcinoma	C0279702	disease	Neoplasms; Female Urogenital Diseases and Pregnancy Complications; Male Urogenital Diseases	Neoplastic Process
	Cluster 1	ROS1	6098	Childhood Angiosarcoma	C0279988	disease	Neoplasms	Neoplastic Process
	Cluster 1	ROS1	6098	Adult Solid Neoplasm	C0280099	group		Neoplastic Process
	Cluster 1	ROS1	6098	stage, non-small cell lung cancer	C0280217	disease	Neoplasms; Respiratory Tract Diseases	Neoplastic Process
	Cluster 1	ROS1	6098	Adult Anaplastic Astrocytoma	C0280483	disease	Neoplasms	Neoplastic Process
	Cluster 1	ROS1	6098	Epithelioid hemangioendothelioma, malignant	C0334538	disease	Neoplasms	Neoplastic Process
	Cluster 1	ROS1	6098	Anaplastic astrocytoma	C0334579	disease	Neoplasms	Neoplastic Process
	Cluster 1	ROS1	6098	Adenocarcinoma of colon	C0338106	disease	Digestive System Diseases; Neoplasms	Neoplastic Process
	Cluster 1	ROS1	6098	Impaired cognition	C0338656	disease	Mental Disorders	Mental or Behavioral Dysfunction
	Cluster 1	ROS1	6098	Glaucoma, Primary Open Angle	C0339573	disease	Eye Diseases	Disease or Syndrome
	Cluster 1	ROS1	6098	Complications of Diabetes Mellitus	C0342257	group	Endocrine System Diseases	Disease or Syndrome
	Cluster 1	ROS1	6098	Depressed mood	C0344315	phenotype	Behavior and Behavior Mechanisms	Mental or Behavioral Dysfunction
	Cluster 1	ROS1	6098	Disseminated Malignant Neoplasm	C0346957	phenotype	Neoplasms	Neoplastic Process
	Cluster 1	ROS1	6098	Juvenile Myelomonocytic Leukemia	C0349639	disease	Neoplasms; Hemic and Lymphatic Diseases	Neoplastic Process
	Cluster 1	ROS1	6098	Helicobacter pylori (H. pylori) infection in conditions classified elsewhere and of unspecified site	C0374997	disease		Disease or Syndrome
	Cluster 1	ROS1	6098	Endotoxemia	C0376618	phenotype	Pathological Conditions, Signs and Symptoms; Infections	Disease or Syndrome
	Cluster 1	ROS1	6098	Immune thrombocytopenic purpura	C0398650	disease	Pathological Conditions, Signs and Symptoms; Immune System Diseases; Hemic and Lymphatic Diseases	Disease or Syndrome
	Cluster 1	ROS1	6098	Hyperactive behavior	C0424295	phenotype	Pathological Conditions, Signs and Symptoms; Nervous System Diseases	Mental or Behavioral Dysfunction
	Cluster 1	ROS1	6098	Blindness	C0456909	phenotype	Pathological Conditions, Signs and Symptoms; Eye Diseases; Nervous System Diseases	Disease or Syndrome
	Cluster 1	ROS1	6098	Recurrent tumor	C0521158	phenotype		Neoplastic Process
	Cluster 1	ROS1	6098	Thyroid carcinoma	C0549473	disease	Neoplasms; Endocrine System Diseases	Neoplastic Process
	Cluster 1	ROS1	6098	Alveolitis	C0549493	disease	Skin and Connective Tissue Diseases; Respiratory Tract Diseases	Disease or Syndrome
	Cluster 1	ROS1	6098	Tumor Initiation	C0598935	phenotype	Pathological Conditions, Signs and Symptoms; Neoplasms	Neoplastic Process
	Cluster 1	ROS1	6098	Parathyroid Gland Adenocarcinoma	C0687150	disease	Neoplasms; Endocrine System Diseases	Neoplastic Process
	Cluster 1	ROS1	6098	Bile duct carcinoma	C0740277	disease	Digestive System Diseases; Neoplasms	Neoplastic Process
	Cluster 1	ROS1	6098	Hyperlipoproteinemia Type IIa	C0745103	disease	Congenital, Hereditary, and Neonatal Diseases and Abnormalities; Nutritional and Metabolic Diseases	Disease or Syndrome
	Cluster 1	ROS1	6098	Malignant Squamous Cell Neoplasm	C0751688	disease	Neoplasms	Neoplastic Process
	Cluster 1	ROS1	6098	Malignant Pleural Mesothelioma	C0812413	disease	Neoplasms; Respiratory Tract Diseases	Neoplastic Process
	Cluster 1	ROS1	6098	skin damage	C0849640	phenotype		Sign or Symptom
	Cluster 1	ROS1	6098	Infection caused by Helicobacter pylori	C0850666	disease	Infections	Disease or Syndrome
	Cluster 1	ROS1	6098	Diabetic Cardiomyopathies	C0853897	disease	Endocrine System Diseases; Cardiovascular Diseases	Disease or Syndrome
	Cluster 1	ROS1	6098	Infectious Lung Disorder	C0876973	group	Infections; Respiratory Tract Diseases	Disease or Syndrome
	Cluster 1	ROS1	6098	Tauopathies	C0949664	group	Nervous System Diseases	Disease or Syndrome
	Cluster 1	ROS1	6098	Mitochondrial Respiratory Chain Deficiencies	C0949857	disease	Nutritional and Metabolic Diseases	Disease or Syndrome
	Cluster 1	ROS1	6098	Invasive Ductal Breast Carcinoma	C1134719	disease	Neoplasms; Skin and Connective Tissue Diseases	Neoplastic Process
	Cluster 1	ROS1	6098	Sarcoma	C1261473	group	Neoplasms	Neoplastic Process
	Cluster 1	ROS1	6098	Large cell neuroendocrine carcinoma	C1265996	disease	Neoplasms	Neoplastic Process
	Cluster 1	ROS1	6098	Solitary fibrous tumor	C1266119	disease	Neoplasms	Neoplastic Process
	Cluster 1	ROS1	6098	TNF receptor-associated periodic fever syndrome (TRAPS)	C1275126	disease	Pathological Conditions, Signs and Symptoms; Congenital, Hereditary, and Neonatal Diseases and Abnormalities; Skin and Connective Tissue Diseases	Disease or Syndrome
	Cluster 1	ROS1	6098	Anaplastic large B-cell lymphoma	C1321546	disease	Neoplasms; Immune System Diseases; Hemic and Lymphatic Diseases	Neoplastic Process
	Cluster 1	ROS1	6098	Hormone refractory prostate cancer	C1328504	disease	Neoplasms; Male Urogenital Diseases	Neoplastic Process
	Cluster 1	ROS1	6098	Occult Lung Adenocarcinoma	C1335096	disease	Neoplasms	Neoplastic Process
	Cluster 1	ROS1	6098	Ovarian Serous Adenocarcinoma	C1335177	disease	Neoplasms	Neoplastic Process
	Cluster 1	ROS1	6098	Primary Lesion	C1402294	phenotype		Disease or Syndrome
	Cluster 1	ROS1	6098	Cavitation	C1510420	disease		Anatomical Abnormality
	Cluster 1	ROS1	6098	HER2 gene amplification	C1512127	disease		Disease or Syndrome
	Cluster 1	ROS1	6098	Hepatocarcinogenesis	C1512409	disease	Pathological Conditions, Signs and Symptoms; Neoplasms	Neoplastic Process
	Cluster 1	ROS1	6098	Tumor Immunity	C1519680	phenotype	Pathological Conditions, Signs and Symptoms	Disease or Syndrome
	Cluster 1	ROS1	6098	Phototoxicity	C1527358	disease	Skin and Connective Tissue Diseases	Disease or Syndrome
	Cluster 1	ROS1	6098	Chronic Kidney Diseases	C1561643	group	Female Urogenital Diseases and Pregnancy Complications; Male Urogenital Diseases	Disease or Syndrome
	Cluster 1	ROS1	6098	Malignant transformation	C1608408	phenotype		Neoplastic Process
	Cluster 1	ROS1	6098	NUT midline carcinoma	C1707291	disease	Neoplasms	Neoplastic Process
	Cluster 1	ROS1	6098	Hereditary Leiomyomatosis and Renal Cell Cancer	C1708350	disease	Congenital, Hereditary, and Neonatal Diseases and Abnormalities; Neoplasms; Female Urogenital Diseases and Pregnancy Complications; Skin and Connective Tissue Diseases	Neoplastic Process
	Cluster 1	ROS1	6098	B Acute Lymphoblastic Leukemia with t(9;22)(q34.1;q11.2); BCR-ABL1	C1709527	disease		Neoplastic Process
	Cluster 1	ROS1	6098	ANOPHTHALMIA AND PULMONARY HYPOPLASIA	C1832661	disease	Congenital, Hereditary, and Neonatal Diseases and Abnormalities; Eye Diseases; Respiratory Tract Diseases	Disease or Syndrome
	Cluster 1	ROS1	6098	TYLOSIS WITH ESOPHAGEAL CANCER	C1835664	disease	Congenital, Hereditary, and Neonatal Diseases and Abnormalities; Digestive System Diseases; Neoplasms; Skin and Connective Tissue Diseases	Neoplastic Process
	Cluster 1	ROS1	6098	VITILIGO-ASSOCIATED MULTIPLE AUTOIMMUNE DISEASE SUSCEPTIBILITY 1 (finding)	C1847835	disease	Skin and Connective Tissue Diseases	Disease or Syndrome
	Cluster 1	ROS1	6098	HEMIHYPERPLASIA, ISOLATED	C1856184	disease	Pathological Conditions, Signs and Symptoms	Disease or Syndrome
	Cluster 1	ROS1	6098	FRIEDREICH ATAXIA 1	C1856689	disease	Congenital, Hereditary, and Neonatal Diseases and Abnormalities; Nutritional and Metabolic Diseases; Nervous System Diseases	Disease or Syndrome
	Cluster 1	ROS1	6098	Venous Thromboembolism	C1861172	phenotype	Cardiovascular Diseases	Disease or Syndrome
	Cluster 1	ROS1	6098	HER2-positive carcinoma of breast	C1960398	disease	Neoplasms; Skin and Connective Tissue Diseases	Neoplastic Process
	Cluster 1	ROS1	6098	Precursor T-Cell Lymphoblastic Leukemia-Lymphoma	C1961099	disease	Neoplasms; Immune System Diseases; Hemic and Lymphatic Diseases	Neoplastic Process
	Cluster 1	ROS1	6098	Low grade glioma	C1997217	disease	Neoplasms	Neoplastic Process
	Cluster 1	ROS1	6098	HIV-1 infection	C2363741	disease		Disease or Syndrome
	Cluster 1	ROS1	6098	Split hand foot deformity 1	C2931019	disease	Congenital, Hereditary, and Neonatal Diseases and Abnormalities; Musculoskeletal Diseases	Congenital Abnormality
	Cluster 1	ROS1	6098	Idiopathic pulmonary arterial hypertension	C3203102	disease	Respiratory Tract Diseases	Disease or Syndrome
	Cluster 1	ROS1	6098	Multiple Chronic Conditions	C3266262	disease	Pathological Conditions, Signs and Symptoms	Disease or Syndrome
	Cluster 1	ROS1	6098	Lipofibromatosis	C3274592	disease	Neoplasms	Neoplastic Process
	Cluster 1	ROS1	6098	MYELODYSPLASTIC SYNDROME	C3463824	group	Hemic and Lymphatic Diseases	Neoplastic Process
	Cluster 1	ROS1	6098	Mitochondrial cardiomyopathy	C3532239	disease		Disease or Syndrome
	Cluster 1	ROS1	6098	Unspecified visual loss	C3665346	phenotype	Pathological Conditions, Signs and Symptoms; Eye Diseases	Sign or Symptom
	Cluster 1	ROS1	6098	Extrahepatic Cholangiocarcinoma	C3805278	disease	Neoplasms	Neoplastic Process
	Cluster 1	ROS1	6098	Experimental Organism Basal Cell Carcinoma	C3811653	phenotype	Neoplasms	Neoplastic Process
	Cluster 1	ROS1	6098	Autoinflammatory disorder	C3860213	disease		Disease or Syndrome
	Cluster 1	ROS1	6098	MIXED LINEAGE LEUKEMIA	C3888194	disease		Neoplastic Process
	Cluster 1	ROS1	6098	Childhood Epithelioid Hemangioendothelioma	C3899665	disease	Neoplasms	Neoplastic Process
	Cluster 1	ROS1	6098	Adult Epithelioid Hemangioendothelioma	C3900104	disease	Neoplasms	Neoplastic Process
	Cluster 1	ROS1	6098	Necrotizing enterocolitis in fetus OR newborn	C4082937	disease	Digestive System Diseases	Disease or Syndrome
	Cluster 1	ROS1	6098	Childhood Astrocytoma	C4086152	disease	Neoplasms	Neoplastic Process
	Cluster 1	ROS1	6098	Immunoglobulin G4-Related Disease	C4087124	disease	Immune System Diseases	Disease or Syndrome
	Cluster 1	ROS1	6098	Tumor necrosis factor receptor associated periodic syndrome [TRAPS]	C4268691	disease		Disease or Syndrome
	Cluster 1	ROS1	6098	Hypertensive end-organ damage	C4324685	disease		Disease or Syndrome
	Cluster 1	ROS1	6098	MSI-high	C4523846	disease		Neoplastic Process
	Cluster 1	ROS1	6098	Advanced lung cancer	C4524268	disease		Neoplastic Process
	Cluster 1	ROS1	6098	Fatty Liver Disease	C4529962	disease		Disease or Syndrome
	Cluster 1	ROS1	6098	Grade III Childhood Astrocytoma	C4551548	disease	Neoplasms	Neoplastic Process
	Cluster 1	ROS1	6098	Sarcoma of soft tissue	C4551687	group	Neoplasms	Neoplastic Process
	Cluster 1	ROS1	6098	Advanced Bile Duct Carcinoma	C4684880	disease		Neoplastic Process
	Cluster 1	ROS1	6098	Secondary malignant neoplasm of colon and/or rectum	C4721579	disease	Digestive System Diseases; Neoplasms	Neoplastic Process
	Cluster 1	ROS1	6098	Carcinoma, Basal Cell	C4721806	disease	Neoplasms	Neoplastic Process
	Cluster 1	ROS1	6098	High grade glioma	C4722099	disease	Neoplasms	Neoplastic Process
	Cluster 1	ROS1	6098	Metastatic Lung Adenocarcinoma	C4744444	disease	Neoplasms	Neoplastic Process
	Cluster 1	SCN7A	6332	Autistic Disorder	C0004352	disease	Mental Disorders	Mental or Behavioral Dysfunction
	Cluster 1	SCN7A	6332	Kidney Failure, Acute	C0022660	disease	Female Urogenital Diseases and Pregnancy Complications; Male Urogenital Diseases	Disease or Syndrome
	Cluster 1	SCN7A	6332	Neoplasms	C0027651	group	Neoplasms	Neoplastic Process
	Cluster 1	SCN7A	6332	Neuroblastoma	C0027819	disease	Neoplasms	Neoplastic Process
	Cluster 1	SCN7A	6332	Central neuroblastoma	C0700095	disease	Neoplasms; Nervous System Diseases	Neoplastic Process
	Cluster 1	SCN7A	6332	Childhood Neuroblastoma	C4086165	disease	Neoplasms	Neoplastic Process
	Cluster 1	SCN7A	6332	Cholera	C0008354	disease	Infections	Disease or Syndrome
	Cluster 1	SCN7A	6332	Kidney Diseases	C0022658	group	Female Urogenital Diseases and Pregnancy Complications; Male Urogenital Diseases	Disease or Syndrome
	Cluster 1	SCN7A	6332	Liver Cirrhosis	C0023890	disease	Pathological Conditions, Signs and Symptoms; Digestive System Diseases	Disease or Syndrome
	Cluster 1	SCN7A	6332	Renal glomerular disease	C0268731	group	Pathological Conditions, Signs and Symptoms; Female Urogenital Diseases and Pregnancy Complications; Male Urogenital Diseases	Disease or Syndrome
	Cluster 1	SCN7A	6332	Renal Insufficiency	C1565489	disease	Female Urogenital Diseases and Pregnancy Complications; Male Urogenital Diseases	Disease or Syndrome
	Cluster 1	SCN7A	6332	Cirrhosis	C1623038	disease	Pathological Conditions, Signs and Symptoms	Disease or Syndrome
	Cluster 1	SCN7A	6332	Renal tubular injury	C4324374	disease		Disease or Syndrome
	Cluster 1	SCN7A	6332	Adenocarcinoma	C0001418	group	Neoplasms	Neoplastic Process
	Cluster 1	SCN7A	6332	Adenoma	C0001430	group	Neoplasms	Neoplastic Process
	Cluster 1	SCN7A	6332	Appendicitis	C0003615	disease	Digestive System Diseases; Infections	Disease or Syndrome
	Cluster 1	SCN7A	6332	Arteriosclerosis	C0003850	disease	Cardiovascular Diseases	Disease or Syndrome
	Cluster 1	SCN7A	6332	Atherosclerosis	C0004153	disease	Cardiovascular Diseases	Disease or Syndrome
	Cluster 1	SCN7A	6332	Burkitt Lymphoma	C0006413	disease	Neoplasms; Infections; Immune System Diseases; Hemic and Lymphatic Diseases	Neoplastic Process
	Cluster 1	SCN7A	6332	Colorectal Carcinoma	C0009402	disease	Digestive System Diseases; Neoplasms	Neoplastic Process
	Cluster 1	SCN7A	6332	Coronary heart disease	C0010068	disease	Cardiovascular Diseases	Disease or Syndrome
	Cluster 1	SCN7A	6332	Cystitis	C0010692	disease	Female Urogenital Diseases and Pregnancy Complications; Male Urogenital Diseases	Disease or Syndrome
	Cluster 1	SCN7A	6332	Diabetes Mellitus	C0011849	group	Nutritional and Metabolic Diseases; Endocrine System Diseases	Disease or Syndrome
	Cluster 1	SCN7A	6332	Diabetes Mellitus, Non-Insulin-Dependent	C0011860	disease	Nutritional and Metabolic Diseases; Endocrine System Diseases	Disease or Syndrome
	Cluster 1	SCN7A	6332	Epilepsy	C0014544	disease	Nervous System Diseases	Disease or Syndrome
	Cluster 1	SCN7A	6332	Epilepsy, Temporal Lobe	C0014556	disease	Nervous System Diseases	Disease or Syndrome
	Cluster 1	SCN7A	6332	Fanconi Syndrome	C0015624	disease	Congenital, Hereditary, and Neonatal Diseases and Abnormalities; Female Urogenital Diseases and Pregnancy Complications; Male Urogenital Diseases	Disease or Syndrome
	Cluster 1	SCN7A	6332	Gastritis, Atrophic	C0017154	disease	Digestive System Diseases	Disease or Syndrome
	Cluster 1	SCN7A	6332	Focal glomerulosclerosis	C0017668	disease	Female Urogenital Diseases and Pregnancy Complications; Male Urogenital Diseases	Disease or Syndrome
	Cluster 1	SCN7A	6332	Heart failure	C0018801	disease	Cardiovascular Diseases	Disease or Syndrome
	Cluster 1	SCN7A	6332	Congestive heart failure	C0018802	disease	Cardiovascular Diseases	Disease or Syndrome
	Cluster 1	SCN7A	6332	Hydronephrosis	C0020295	disease	Female Urogenital Diseases and Pregnancy Complications; Male Urogenital Diseases	Disease or Syndrome
	Cluster 1	SCN7A	6332	Intestinal Polyps	C0021846	phenotype	Pathological Conditions, Signs and Symptoms	Anatomical Abnormality
	Cluster 1	SCN7A	6332	Malignant neoplasm of stomach	C0024623	disease	Digestive System Diseases; Neoplasms	Neoplastic Process
	Cluster 1	SCN7A	6332	Microcephaly	C0025958	disease	Congenital, Hereditary, and Neonatal Diseases and Abnormalities; Musculoskeletal Diseases; Nervous System Diseases	Congenital Abnormality
	Cluster 1	SCN7A	6332	Multiple Myeloma	C0026764	disease	Neoplasms; Immune System Diseases; Hemic and Lymphatic Diseases; Cardiovascular Diseases	Neoplastic Process
	Cluster 1	SCN7A	6332	Oculocerebrorenal Syndrome	C0028860	disease	Congenital, Hereditary, and Neonatal Diseases and Abnormalities; Nutritional and Metabolic Diseases; Female Urogenital Diseases and Pregnancy Complications; Male Urogenital Diseases; Nervous System Diseases	Disease or Syndrome
	Cluster 1	SCN7A	6332	Panic Disorder	C0030319	disease	Mental Disorders	Mental or Behavioral Dysfunction
	Cluster 1	SCN7A	6332	polyps	C0032584	phenotype	Pathological Conditions, Signs and Symptoms	Anatomical Abnormality
	Cluster 1	SCN7A	6332	Psoriasis	C0033860	disease	Skin and Connective Tissue Diseases	Disease or Syndrome
	Cluster 1	SCN7A	6332	Seizures	C0036572	phenotype	Pathological Conditions, Signs and Symptoms; Nervous System Diseases	Sign or Symptom
	Cluster 1	SCN7A	6332	Essential Hypertension	C0085580	disease	Cardiovascular Diseases	Disease or Syndrome
	Cluster 1	SCN7A	6332	Acute appendicitis NOS (disorder)	C0085693	disease	Digestive System Diseases; Infections	Disease or Syndrome
	Cluster 1	SCN7A	6332	MPS III B	C0086648	disease	Congenital, Hereditary, and Neonatal Diseases and Abnormalities; Nutritional and Metabolic Diseases; Skin and Connective Tissue Diseases	Disease or Syndrome
	Cluster 1	SCN7A	6332	Renal tubular disorder	C0151747	disease	Female Urogenital Diseases and Pregnancy Complications; Male Urogenital Diseases	Disease or Syndrome
	Cluster 1	SCN7A	6332	Agenesis of corpus callosum	C0175754	disease	Pathological Conditions, Signs and Symptoms; Congenital, Hereditary, and Neonatal Diseases and Abnormalities; Nervous System Diseases	Congenital Abnormality
	Cluster 1	SCN7A	6332	Glomerulosclerosis (disorder)	C0178664	disease	Female Urogenital Diseases and Pregnancy Complications; Male Urogenital Diseases; Cardiovascular Diseases	Disease or Syndrome
	Cluster 1	SCN7A	6332	Adrenocortical carcinoma	C0206686	disease	Neoplasms; Endocrine System Diseases	Neoplastic Process
	Cluster 1	SCN7A	6332	Chronic interstitial nephritis	C0238304	disease	Female Urogenital Diseases and Pregnancy Complications; Male Urogenital Diseases	Disease or Syndrome
	Cluster 1	SCN7A	6332	Malignant neoplasm of lung	C0242379	disease	Neoplasms; Respiratory Tract Diseases	Neoplastic Process
	Cluster 1	SCN7A	6332	Adult Burkitt Lymphoma	C0278764	disease	Neoplasms; Infections; Immune System Diseases; Hemic and Lymphatic Diseases	Neoplastic Process
	Cluster 1	SCN7A	6332	Childhood Burkitt Lymphoma	C0278879	disease	Neoplasms; Infections; Immune System Diseases; Hemic and Lymphatic Diseases	Neoplastic Process
	Cluster 1	SCN7A	6332	Aplasia Cutis Congenita	C0282160	disease	Congenital, Hereditary, and Neonatal Diseases and Abnormalities; Skin and Connective Tissue Diseases	Congenital Abnormality
	Cluster 1	SCN7A	6332	Adult Fanconi syndrome	C0341703	disease	Congenital, Hereditary, and Neonatal Diseases and Abnormalities; Female Urogenital Diseases and Pregnancy Complications; Male Urogenital Diseases	Disease or Syndrome
	Cluster 1	SCN7A	6332	Developmental delay (disorder)	C0424605	phenotype	Mental Disorders	Mental or Behavioral Dysfunction
	Cluster 1	SCN7A	6332	Urolithiasis	C0451641	disease	Female Urogenital Diseases and Pregnancy Complications; Male Urogenital Diseases	Disease or Syndrome
	Cluster 1	SCN7A	6332	Acute chest pain	C0522051	phenotype	Pathological Conditions, Signs and Symptoms	Sign or Symptom
	Cluster 1	SCN7A	6332	Prerenal uremia syndrome	C0554309	disease	Pathological Conditions, Signs and Symptoms; Female Urogenital Diseases and Pregnancy Complications; Male Urogenital Diseases	Disease or Syndrome
	Cluster 1	SCN7A	6332	Global developmental delay	C0557874	disease		Mental or Behavioral Dysfunction
	Cluster 1	SCN7A	6332	Carcinogenesis	C0596263	phenotype	Pathological Conditions, Signs and Symptoms; Neoplasms	Neoplastic Process
	Cluster 1	SCN7A	6332	Infective cystitis	C0600041	disease	Pathological Conditions, Signs and Symptoms; Female Urogenital Diseases and Pregnancy Complications; Infections; Male Urogenital Diseases	Disease or Syndrome
	Cluster 1	SCN7A	6332	Carcinoma of lung	C0684249	disease	Neoplasms; Respiratory Tract Diseases	Neoplastic Process
	Cluster 1	SCN7A	6332	Stomach Carcinoma	C0699791	disease	Digestive System Diseases; Neoplasms	Neoplastic Process
	Cluster 1	SCN7A	6332	Infantile Severe Myoclonic Epilepsy	C0751122	disease	Nervous System Diseases	Disease or Syndrome
	Cluster 1	SCN7A	6332	Dentatorubral-Pallidoluysian Atrophy	C0751781	disease	Nervous System Diseases	Disease or Syndrome
	Cluster 1	SCN7A	6332	Malignant Pleural Mesothelioma	C0812413	disease	Neoplasms; Respiratory Tract Diseases	Neoplastic Process
	Cluster 1	SCN7A	6332	Dent's disease	C0878681	disease	Congenital, Hereditary, and Neonatal Diseases and Abnormalities; Female Urogenital Diseases and Pregnancy Complications; Male Urogenital Diseases	Disease or Syndrome
	Cluster 1	SCN7A	6332	Primary malignant neoplasm of lung	C1306460	disease	Neoplasms; Respiratory Tract Diseases	Neoplastic Process
	Cluster 1	SCN7A	6332	Drug-induced Nephropathy	C1404837	disease	Female Urogenital Diseases and Pregnancy Complications; Male Urogenital Diseases	Disease or Syndrome
	Cluster 1	SCN7A	6332	Chronic Kidney Diseases	C1561643	group	Female Urogenital Diseases and Pregnancy Complications; Male Urogenital Diseases	Disease or Syndrome
	Cluster 1	SCN7A	6332	Decompensated cirrhosis of liver	C1619727	phenotype	Pathological Conditions, Signs and Symptoms; Digestive System Diseases	Disease or Syndrome
	Cluster 1	SCN7A	6332	Nephrotic Syndrome, Minimal Change	C1704321	disease	Female Urogenital Diseases and Pregnancy Complications; Male Urogenital Diseases	Disease or Syndrome
	Cluster 1	SCN7A	6332	EPILEPTIC ENCEPHALOPATHY, EARLY INFANTILE, 2	C1839333	disease	Nervous System Diseases	Disease or Syndrome
	Cluster 1	SCN7A	6332	MYELODYSPLASTIC SYNDROME	C3463824	group	Hemic and Lymphatic Diseases	Neoplastic Process
	Cluster 1	SCN7A	6332	Aristolochic Acid Nephropathy	C4049993	disease	Female Urogenital Diseases and Pregnancy Complications; Male Urogenital Diseases	Disease or Syndrome
	Cluster 1	SCN7A	6332	Cystinosis	C4316899	disease	Congenital, Hereditary, and Neonatal Diseases and Abnormalities; Nutritional and Metabolic Diseases	Disease or Syndrome
	Cluster 1	SCN7A	6332	Oculocutaneous albinism type 1A	C4551504	disease	Congenital, Hereditary, and Neonatal Diseases and Abnormalities; Nutritional and Metabolic Diseases; Eye Diseases; Skin and Connective Tissue Diseases	Disease or Syndrome
	Cluster 1	SCN7A	6332	Cholestasis, progressive familial intrahepatic 1	C4551898	disease	Digestive System Diseases	Disease or Syndrome
	Cluster 1	RP1	6101	RETINITIS PIGMENTOSA 1	C0220701	disease	Congenital, Hereditary, and Neonatal Diseases and Abnormalities; Eye Diseases	Disease or Syndrome
	Cluster 1	RP1	6101	Retinitis Pigmentosa	C0035334	disease	Congenital, Hereditary, and Neonatal Diseases and Abnormalities; Eye Diseases	Disease or Syndrome
	Cluster 1	RP1	6101	Rod-Cone Dystrophy	C4551714	disease	Congenital, Hereditary, and Neonatal Diseases and Abnormalities; Eye Diseases	Disease or Syndrome
	Cluster 1	RP1	6101	Disorder of eye	C0015397	group	Eye Diseases	Disease or Syndrome
	Cluster 1	RP1	6101	Hereditary retinal dystrophy	C0154860	group	Congenital, Hereditary, and Neonatal Diseases and Abnormalities; Eye Diseases	Disease or Syndrome
	Cluster 1	RP1	6101	Retinal Dystrophies	C0854723	group	Eye Diseases	Disease or Syndrome
	Cluster 1	RP1	6101	Intracranial Aneurysm	C0007766	disease	Nervous System Diseases; Cardiovascular Diseases	Disease or Syndrome
	Cluster 1	RP1	6101	Diabetes Mellitus, Non-Insulin-Dependent	C0011860	disease	Nutritional and Metabolic Diseases; Endocrine System Diseases	Disease or Syndrome
	Cluster 1	RP1	6101	Glaucoma	C0017601	disease	Eye Diseases	Disease or Syndrome
	Cluster 1	RP1	6101	Conductive hearing loss	C0018777	disease	Pathological Conditions, Signs and Symptoms; Nervous System Diseases; Otorhinolaryngologic Diseases	Disease or Syndrome
	Cluster 1	RP1	6101	Sensorineural Hearing Loss (disorder)	C0018784	disease	Pathological Conditions, Signs and Symptoms; Nervous System Diseases; Otorhinolaryngologic Diseases	Disease or Syndrome
	Cluster 1	RP1	6101	Severe Dengue	C0019100	disease	Infections	Disease or Syndrome
	Cluster 1	RP1	6101	Hyperinsulinism	C0020459	disease	Nutritional and Metabolic Diseases	Disease or Syndrome
	Cluster 1	RP1	6101	Hypogonadism	C0020619	disease	Endocrine System Diseases	Disease or Syndrome
	Cluster 1	RP1	6101	Keratoconus	C0022578	disease	Eye Diseases	Disease or Syndrome
	Cluster 1	RP1	6101	Longevity	C0023980	phenotype		Temporal Concept
	Cluster 1	RP1	6101	Myopia	C0027092	disease	Eye Diseases	Disease or Syndrome
	Cluster 1	RP1	6101	Nyctalopia	C0028077	disease	Eye Diseases	Disease or Syndrome
	Cluster 1	RP1	6101	Nystagmus	C0028738	disease	Eye Diseases; Nervous System Diseases	Disease or Syndrome
	Cluster 1	RP1	6101	Obesity	C0028754	disease	Pathological Conditions, Signs and Symptoms; Nutritional and Metabolic Diseases	Disease or Syndrome
	Cluster 1	RP1	6101	Ophthalmoplegia	C0029089	phenotype	Pathological Conditions, Signs and Symptoms; Eye Diseases; Nervous System Diseases	Sign or Symptom
	Cluster 1	RP1	6101	Optic Atrophy	C0029124	disease	Eye Diseases; Nervous System Diseases	Disease or Syndrome
	Cluster 1	RP1	6101	Photophobia	C0085636	phenotype	Pathological Conditions, Signs and Symptoms; Eye Diseases; Nervous System Diseases	Sign or Symptom
	Cluster 1	RP1	6101	Cataract	C0086543	disease	Eye Diseases	Acquired Abnormality
	Cluster 1	RP1	6101	Hyperreflexia	C0151889	phenotype	Pathological Conditions, Signs and Symptoms; Nervous System Diseases	Finding
	Cluster 1	RP1	6101	Low density lipoprotein cholesterol measurement	C0202117	phenotype		Laboratory Procedure
	Cluster 1	RP1	6101	Visual field constriction	C0235095	phenotype	Pathological Conditions, Signs and Symptoms; Eye Diseases; Nervous System Diseases	Finding
	Cluster 1	RP1	6101	Congenital hypoplasia of penis	C0266435	disease	Congenital, Hereditary, and Neonatal Diseases and Abnormalities	Congenital Abnormality
	Cluster 1	RP1	6101	Autosomal dominant retinitis pigmentosa	C0339525	disease	Congenital, Hereditary, and Neonatal Diseases and Abnormalities; Eye Diseases	Congenital Abnormality
	Cluster 1	RP1	6101	Dengue Shock Syndrome	C0376300	disease	Infections	Disease or Syndrome
	Cluster 1	RP1	6101	Red cell distribution width determination	C0427460	phenotype		Laboratory Procedure
	Cluster 1	RP1	6101	Blindness	C0456909	phenotype	Pathological Conditions, Signs and Symptoms; Eye Diseases; Nervous System Diseases	Disease or Syndrome
	Cluster 1	RP1	6101	Electroretinogram abnormal	C0476397	phenotype		Finding
	Cluster 1	RP1	6101	Carcinoma of lung	C0684249	disease	Neoplasms; Respiratory Tract Diseases	Neoplastic Process
	Cluster 1	RP1	6101	RDW - Red blood cell distribution width result	C1304746	phenotype		Laboratory or Test Result
	Cluster 1	RP1	6101	Serum total cholesterol measurement	C1445957	phenotype		Laboratory Procedure
	Cluster 1	RP1	6101	Bone spicule pigmentation of the retina	C1836926	phenotype		Finding
	Cluster 1	RP1	6101	Anteverted nostril	C1840077	phenotype		Finding
	Cluster 1	RP1	6101	Nasal bridge wide	C1849367	phenotype		Finding
	Cluster 1	RP1	6101	Abnormality of retinal pigmentation	C1862475	phenotype		Finding
	Cluster 1	RP1	6101	Nystagmus, CTCAE 3.0	C1963184	phenotype		Finding
	Cluster 1	RP1	6101	Intellectual Disability	C3714756	group	Pathological Conditions, Signs and Symptoms; Nervous System Diseases; Mental Disorders; Behavior and Behavior Mechanisms	Mental or Behavioral Dysfunction
	Cluster 1	RP1	6101	Undetectable light- and dark-adapted electroretinogram	C4021570	phenotype		Finding
	Cluster 1	RP1	6101	Atypical scarring of skin	C4021786	phenotype	Pathological Conditions, Signs and Symptoms	Pathologic Function
	Cluster 1	RP1	6101	Progressive night blindness	C4024818	phenotype	Eye Diseases	Finding
	Cluster 1	RP1	6101	Nystagmus, CTCAE 5.0	C4554036	phenotype		Finding
	Cluster 1	RP1	6101	Colorectal Carcinoma	C0009402	disease	Digestive System Diseases; Neoplasms	Neoplastic Process
	Cluster 1	RP1	6101	Photoreceptor degeneration	C1998028	disease	Eye Diseases	Disease or Syndrome
	Cluster 1	RP1	6101	Hypertriglyceridemia	C0020557	phenotype	Nutritional and Metabolic Diseases	Disease or Syndrome
	Cluster 1	RP1	6101	Neuroblastoma	C0027819	disease	Neoplasms	Neoplastic Process
	Cluster 1	RP1	6101	Retinal Diseases	C0035309	group	Eye Diseases	Disease or Syndrome
	Cluster 1	RP1	6101	Autosomal recessive retinitis pigmentosa	C0339526	disease	Congenital, Hereditary, and Neonatal Diseases and Abnormalities; Eye Diseases	Congenital Abnormality
	Cluster 1	RP1	6101	Hyperactive behavior	C0424295	phenotype	Pathological Conditions, Signs and Symptoms; Nervous System Diseases	Mental or Behavioral Dysfunction
	Cluster 1	RP1	6101	Carcinogenesis	C0596263	phenotype	Pathological Conditions, Signs and Symptoms; Neoplasms	Neoplastic Process
	Cluster 1	RP1	6101	Central neuroblastoma	C0700095	disease	Neoplasms; Nervous System Diseases	Neoplastic Process
	Cluster 1	RP1	6101	Childhood Neuroblastoma	C4086165	disease	Neoplasms	Neoplastic Process
	Cluster 1	RP1	6101	Malignant neoplasm of colon and/or rectum	C4722085	disease		Neoplastic Process
	Cluster 1	ABCA13	154664	Schizophrenia	C0036341	disease	Mental Disorders	Mental or Behavioral Dysfunction
	Cluster 1	ABCA13	154664	Bipolar Disorder	C0005586	disease	Mental Disorders	Mental or Behavioral Dysfunction
	Cluster 1	ABCA13	154664	Colorectal Carcinoma	C0009402	disease	Digestive System Diseases; Neoplasms	Neoplastic Process
	Cluster 1	ABCA13	154664	Colorectal Neoplasms	C0009404	group	Digestive System Diseases; Neoplasms	Neoplastic Process
	Cluster 1	ABCA13	154664	Disease Exacerbation	C0235874	phenotype	Pathological Conditions, Signs and Symptoms	Finding
	Cluster 1	ABCA13	154664	Serum albumin measurement	C0523465	phenotype		Laboratory Procedure
	Cluster 1	ABCA13	154664	Renal Cell Carcinoma	C0007134	disease	Neoplasms; Female Urogenital Diseases and Pregnancy Complications; Male Urogenital Diseases	Neoplastic Process
	Cluster 1	ABCA13	154664	Autism Spectrum Disorders	C1510586	disease	Mental Disorders	Mental or Behavioral Dysfunction
	Cluster 1	ABCA13	154664	Asthma	C0004096	disease	Respiratory Tract Diseases; Immune System Diseases	Disease or Syndrome
	Cluster 1	ABCA13	154664	Autistic Disorder	C0004352	disease	Mental Disorders	Mental or Behavioral Dysfunction
	Cluster 1	ABCA13	154664	Mental disorders	C0004936	group	Mental Disorders	Mental or Behavioral Dysfunction
	Cluster 1	ABCA13	154664	Congenital chromosomal disease	C0008626	group	Congenital, Hereditary, and Neonatal Diseases and Abnormalities	Congenital Abnormality
	Cluster 1	ABCA13	154664	Mental Depression	C0011570	disease	Behavior and Behavior Mechanisms	Mental or Behavioral Dysfunction
	Cluster 1	ABCA13	154664	Depressive disorder	C0011581	disease	Mental Disorders	Mental or Behavioral Dysfunction
	Cluster 1	ABCA13	154664	Glioblastoma	C0017636	disease	Neoplasms	Neoplastic Process
	Cluster 1	ABCA13	154664	nervous system disorder	C0027765	group	Nervous System Diseases	Disease or Syndrome
	Cluster 1	ABCA13	154664	Tracheal Diseases	C0040580	group	Respiratory Tract Diseases	Disease or Syndrome
	Cluster 1	ABCA13	154664	Unipolar Depression	C0041696	disease	Mental Disorders	Mental or Behavioral Dysfunction
	Cluster 1	ABCA13	154664	Abnormal behavior	C0233514	phenotype	Behavior and Behavior Mechanisms	Mental or Behavioral Dysfunction
	Cluster 1	ABCA13	154664	Conventional (Clear Cell) Renal Cell Carcinoma	C0279702	disease	Neoplasms; Female Urogenital Diseases and Pregnancy Complications; Male Urogenital Diseases	Neoplastic Process
	Cluster 1	ABCA13	154664	Depressed mood	C0344315	phenotype	Behavior and Behavior Mechanisms	Mental or Behavioral Dysfunction
	Cluster 1	ABCA13	154664	Pervasive Development Disorder	C0524528	group	Mental Disorders	Mental or Behavioral Dysfunction
	Cluster 1	ABCA13	154664	Major Depressive Disorder	C1269683	disease	Mental Disorders	Mental or Behavioral Dysfunction
	Cluster 1	ABCA13	154664	Ovarian Serous Adenocarcinoma	C1335177	disease	Neoplasms	Neoplastic Process
	Cluster 1	ABCA13	154664	Glioblastoma Multiforme	C1621958	disease	Neoplasms	Neoplastic Process
	Cluster 1	ABCA13	154664	Refractory Cytopenia of Childhood	C2826323	disease		Neoplastic Process
	Cluster 1	COL6A5	256076	Body mass index procedure	C0005893	phenotype		Diagnostic Procedure
	Cluster 1	COL6A5	256076	Leukemia, Myelocytic, Acute	C0023467	disease	Neoplasms	Neoplastic Process
	Cluster 1	COL6A5	256076	Atopy	C0392707	phenotype	Immune System Diseases	Pathologic Function
	Cluster 1	COL6A5	256076	Finding of body mass index	C0578022	phenotype		Finding
	Cluster 1	COL6A5	256076	Body mass index	C1305855	phenotype		Clinical Attribute
	Cluster 1	COL6A5	256076	Dermatitis, Atopic	C0011615	disease	Congenital, Hereditary, and Neonatal Diseases and Abnormalities; Skin and Connective Tissue Diseases; Immune System Diseases	Disease or Syndrome
	Cluster 1	COL6A5	256076	Eczema	C0013595	disease	Skin and Connective Tissue Diseases	Disease or Syndrome
	Cluster 1	COL6A5	256076	Asthma	C0004096	disease	Respiratory Tract Diseases; Immune System Diseases	Disease or Syndrome
	Cluster 1	COL6A5	256076	Diabetic Neuropathies	C0011882	group	Nervous System Diseases; Endocrine System Diseases	Disease or Syndrome
	Cluster 1	COL6A5	256076	Hypertensive disease	C0020538	group	Cardiovascular Diseases	Disease or Syndrome
	Cluster 1	COL6A5	256076	Myocardial Infarction	C0027051	disease	Pathological Conditions, Signs and Symptoms; Cardiovascular Diseases	Disease or Syndrome
	Cluster 1	COL6A5	256076	Skin Abnormalities	C0037268	group	Congenital, Hereditary, and Neonatal Diseases and Abnormalities; Skin and Connective Tissue Diseases	Congenital Abnormality
	Cluster 1	COL6A5	256076	Keratosis pilaris	C0263383	disease	Congenital, Hereditary, and Neonatal Diseases and Abnormalities; Skin and Connective Tissue Diseases	Acquired Abnormality
	Cluster 1	COL6A5	256076	Ullrich congenital muscular dystrophy 1	C0410179	disease	Pathological Conditions, Signs and Symptoms; Congenital, Hereditary, and Neonatal Diseases and Abnormalities; Musculoskeletal Diseases; Nervous System Diseases	Disease or Syndrome
	Cluster 1	COL6A5	256076	Chronic Kidney Diseases	C1561643	group	Female Urogenital Diseases and Pregnancy Complications; Male Urogenital Diseases	Disease or Syndrome
	Cluster 1	COL6A5	256076	Familial (FPAH)	C1611743	disease		Disease or Syndrome
	Cluster 1	COL6A5	256076	BETHLEM MYOPATHY 1	C1834674	disease	Congenital, Hereditary, and Neonatal Diseases and Abnormalities; Musculoskeletal Diseases; Nervous System Diseases	Disease or Syndrome
	Cluster 1	LRRK2	120892	PARKINSON DISEASE 8 (disorder)	C1846862	disease		Disease or Syndrome
	Cluster 1	LRRK2	120892	Crohn Disease	C0010346	disease	Digestive System Diseases	Disease or Syndrome
	Cluster 1	LRRK2	120892	Parkinson Disease	C0030567	disease	Nervous System Diseases	Disease or Syndrome
	Cluster 1	LRRK2	120892	Schizophrenia	C0036341	disease	Mental Disorders	Mental or Behavioral Dysfunction
	Cluster 1	LRRK2	120892	Parkinsonian Disorders	C0242422	group	Nervous System Diseases	Disease or Syndrome
	Cluster 1	LRRK2	120892	Autosomal Dominant Parkinsonism	C0752098	disease	Nervous System Diseases	Disease or Syndrome
	Cluster 1	LRRK2	120892	Depressive Symptoms	C0086132	phenotype	Behavior and Behavior Mechanisms	Sign or Symptom
	Cluster 1	LRRK2	120892	Autosomal Recessive Parkinsonism	C0752100	disease	Nervous System Diseases	Disease or Syndrome
	Cluster 1	LRRK2	120892	PARKINSON DISEASE 2, AUTOSOMAL RECESSIVE JUVENILE	C1868675	disease	Nervous System Diseases	Disease or Syndrome
	Cluster 1	LRRK2	120892	Renal Cell Carcinoma	C0007134	disease	Neoplasms; Female Urogenital Diseases and Pregnancy Complications; Male Urogenital Diseases	Neoplastic Process
	Cluster 1	LRRK2	120892	Endometriosis	C0014175	disease	Female Urogenital Diseases and Pregnancy Complications	Disease or Syndrome
	Cluster 1	LRRK2	120892	Nerve Degeneration	C0027746	phenotype	Pathological Conditions, Signs and Symptoms	Cell or Molecular Dysfunction
	Cluster 1	LRRK2	120892	Ramsay Hunt Paralysis Syndrome	C0242423	disease	Nervous System Diseases	Disease or Syndrome
	Cluster 1	LRRK2	120892	Endometrioma	C0269102	disease	Female Urogenital Diseases and Pregnancy Complications	Neoplastic Process
	Cluster 1	LRRK2	120892	Conventional (Clear Cell) Renal Cell Carcinoma	C0279702	disease	Neoplasms; Female Urogenital Diseases and Pregnancy Complications; Male Urogenital Diseases	Neoplastic Process
	Cluster 1	LRRK2	120892	Neurodegenerative Disorders	C0524851	group	Nervous System Diseases	Disease or Syndrome
	Cluster 1	LRRK2	120892	Autosomal Dominant Juvenile Parkinson Disease	C0752097	disease	Nervous System Diseases	Disease or Syndrome
	Cluster 1	LRRK2	120892	Parkinsonism, Experimental	C0752101	disease	Nervous System Diseases	Experimental Model of Disease
	Cluster 1	LRRK2	120892	Familial Juvenile Parkinsonism	C0752104	disease	Nervous System Diseases	Disease or Syndrome
	Cluster 1	LRRK2	120892	Parkinsonism, Juvenile	C0752105	disease	Nervous System Diseases	Disease or Syndrome
	Cluster 1	LRRK2	120892	Chromophobe Renal Cell Carcinoma	C1266042	disease	Neoplasms; Female Urogenital Diseases and Pregnancy Complications; Male Urogenital Diseases	Neoplastic Process
	Cluster 1	LRRK2	120892	Sarcomatoid Renal Cell Carcinoma	C1266043	disease	Neoplasms; Female Urogenital Diseases and Pregnancy Complications; Male Urogenital Diseases	Neoplastic Process
	Cluster 1	LRRK2	120892	Collecting Duct Carcinoma of the Kidney	C1266044	disease	Neoplasms; Female Urogenital Diseases and Pregnancy Complications; Male Urogenital Diseases	Neoplastic Process
	Cluster 1	LRRK2	120892	Papillary Renal Cell Carcinoma	C1306837	disease	Neoplasms; Female Urogenital Diseases and Pregnancy Complications; Male Urogenital Diseases	Neoplastic Process
	Cluster 1	LRRK2	120892	Ovarian Mucinous Adenocarcinoma	C1335167	disease	Neoplasms	Neoplastic Process
	Cluster 1	LRRK2	120892	Ovarian Serous Adenocarcinoma	C1335177	disease	Neoplasms	Neoplastic Process
	Cluster 1	LRRK2	120892	Diabetic Neuropathies	C0011882	group	Nervous System Diseases; Endocrine System Diseases	Disease or Syndrome
	Cluster 1	LRRK2	120892	Dementia	C0497327	disease	Nervous System Diseases; Mental Disorders	Mental or Behavioral Dysfunction
	Cluster 1	LRRK2	120892	Degenerative disorder	C1285162	group	Pathological Conditions, Signs and Symptoms	Disease or Syndrome
	Cluster 1	LRRK2	120892	PARKINSON DISEASE, LATE-ONSET	C3160718	disease		Disease or Syndrome
	Cluster 1	LRRK2	120892	Dyskinetic syndrome	C0013384	disease	Pathological Conditions, Signs and Symptoms; Nervous System Diseases	Disease or Syndrome
	Cluster 1	LRRK2	120892	Tremor	C0040822	phenotype	Pathological Conditions, Signs and Symptoms; Nervous System Diseases	Sign or Symptom
	Cluster 1	LRRK2	120892	Movement Disorders	C0026650	group	Nervous System Diseases	Disease or Syndrome
	Cluster 1	LRRK2	120892	Inflammatory Bowel Diseases	C0021390	group	Digestive System Diseases	Disease or Syndrome
	Cluster 1	LRRK2	120892	Sense of smell impaired	C2364082	phenotype	Nervous System Diseases	Sign or Symptom
	Cluster 1	LRRK2	120892	Lupus Erythematosus, Systemic	C0024141	disease	Skin and Connective Tissue Diseases; Immune System Diseases	Disease or Syndrome
	Cluster 1	LRRK2	120892	Muscle Rigidity	C0026837	phenotype	Pathological Conditions, Signs and Symptoms; Musculoskeletal Diseases; Nervous System Diseases	Sign or Symptom
	Cluster 1	LRRK2	120892	Sleep Disorders	C0851578	group	Pathological Conditions, Signs and Symptoms; Nervous System Diseases; Mental Disorders	Mental or Behavioral Dysfunction
	Cluster 1	LRRK2	120892	Dysautonomia	C0013363	disease	Nervous System Diseases	Disease or Syndrome
	Cluster 1	LRRK2	120892	Dystonia	C0013421	phenotype	Pathological Conditions, Signs and Symptoms; Nervous System Diseases	Sign or Symptom
	Cluster 1	LRRK2	120892	Bradykinesia	C0233565	phenotype	Pathological Conditions, Signs and Symptoms; Nervous System Diseases	Sign or Symptom
	Cluster 1	LRRK2	120892	Anxiety	C0003467	disease	Behavior and Behavior Mechanisms	Mental or Behavioral Dysfunction
	Cluster 1	LRRK2	120892	Constipation	C0009806	phenotype	Pathological Conditions, Signs and Symptoms	Sign or Symptom
	Cluster 1	LRRK2	120892	Restless Legs Syndrome	C0035258	disease	Nervous System Diseases; Mental Disorders	Disease or Syndrome
	Cluster 1	LRRK2	120892	Sleep disturbances	C0037317	phenotype	Nervous System Diseases; Mental Disorders; Behavior and Behavior Mechanisms	Sign or Symptom
	Cluster 1	LRRK2	120892	Resting Tremor	C0234379	phenotype	Pathological Conditions, Signs and Symptoms; Nervous System Diseases	Sign or Symptom
	Cluster 1	LRRK2	120892	Alzheimer's Disease	C0002395	disease	Nervous System Diseases; Mental Disorders	Disease or Syndrome
	Cluster 1	LRRK2	120892	Asthma	C0004096	disease	Respiratory Tract Diseases; Immune System Diseases	Disease or Syndrome
	Cluster 1	LRRK2	120892	Autoimmune Diseases	C0004364	group	Immune System Diseases	Disease or Syndrome
	Cluster 1	LRRK2	120892	Malignant Neoplasms	C0006826	group	Neoplasms	Neoplastic Process
	Cluster 1	LRRK2	120892	Celiac Disease	C0007570	disease	Digestive System Diseases; Nutritional and Metabolic Diseases	Disease or Syndrome
	Cluster 1	LRRK2	120892	Cholangitis, Sclerosing	C0008313	disease	Digestive System Diseases	Disease or Syndrome
	Cluster 1	LRRK2	120892	Ulcerative Colitis	C0009324	disease	Digestive System Diseases	Disease or Syndrome
	Cluster 1	LRRK2	120892	Color vision defect	C0009398	phenotype	Pathological Conditions, Signs and Symptoms; Eye Diseases; Nervous System Diseases	Disease or Syndrome
	Cluster 1	LRRK2	120892	Common Variable Immunodeficiency	C0009447	disease	Immune System Diseases	Disease or Syndrome
	Cluster 1	LRRK2	120892	Deglutition Disorders	C0011168	group	Digestive System Diseases; Otorhinolaryngologic Diseases	Disease or Syndrome
	Cluster 1	LRRK2	120892	Presenile dementia	C0011265	disease	Nervous System Diseases; Mental Disorders	Mental or Behavioral Dysfunction
	Cluster 1	LRRK2	120892	Depressive disorder	C0011581	disease	Mental Disorders	Mental or Behavioral Dysfunction
	Cluster 1	LRRK2	120892	Diabetes Mellitus, Insulin-Dependent	C0011854	disease	Nutritional and Metabolic Diseases; Immune System Diseases; Endocrine System Diseases	Disease or Syndrome
	Cluster 1	LRRK2	120892	Diarrhea	C0011991	phenotype	Pathological Conditions, Signs and Symptoms	Sign or Symptom
	Cluster 1	LRRK2	120892	Diplopia	C0012569	phenotype	Pathological Conditions, Signs and Symptoms; Eye Diseases; Nervous System Diseases	Finding
	Cluster 1	LRRK2	120892	Gliosis	C0017639	phenotype	Pathological Conditions, Signs and Symptoms	Pathologic Function
	Cluster 1	LRRK2	120892	Hallucinations	C0018524	disease	Pathological Conditions, Signs and Symptoms; Nervous System Diseases; Behavior and Behavior Mechanisms	Mental or Behavioral Dysfunction
	Cluster 1	LRRK2	120892	Impulsive Behavior	C0021125	phenotype	Behavior and Behavior Mechanisms	Mental or Behavioral Dysfunction
	Cluster 1	LRRK2	120892	Multiple Sclerosis	C0026769	disease	Immune System Diseases; Nervous System Diseases	Disease or Syndrome
	Cluster 1	LRRK2	120892	Muscle Spasticity	C0026838	phenotype	Pathological Conditions, Signs and Symptoms; Musculoskeletal Diseases; Nervous System Diseases	Sign or Symptom
	Cluster 1	LRRK2	120892	Nausea	C0027497	phenotype	Pathological Conditions, Signs and Symptoms	Sign or Symptom
	Cluster 1	LRRK2	120892	Neuroblastoma	C0027819	disease	Neoplasms	Neoplastic Process
	Cluster 1	LRRK2	120892	Psoriasis	C0033860	disease	Skin and Connective Tissue Diseases	Disease or Syndrome
	Cluster 1	LRRK2	120892	Spasm	C0037763	phenotype	Pathological Conditions, Signs and Symptoms; Nervous System Diseases	Sign or Symptom
	Cluster 1	LRRK2	120892	Ankylosing spondylitis	C0038013	disease	Musculoskeletal Diseases	Disease or Syndrome
	Cluster 1	LRRK2	120892	Akinesia	C0085623	disease	Pathological Conditions, Signs and Symptoms; Nervous System Diseases	Disease or Syndrome
	Cluster 1	LRRK2	120892	Agitation	C0085631	phenotype	Nervous System Diseases; Mental Disorders; Behavior and Behavior Mechanisms	Sign or Symptom
	Cluster 1	LRRK2	120892	Apathy	C0085632	phenotype	Behavior and Behavior Mechanisms	Mental or Behavioral Dysfunction
	Cluster 1	LRRK2	120892	Panic Attacks	C0086769	disease	Mental Disorders	Mental or Behavioral Dysfunction
	Cluster 1	LRRK2	120892	Social Communication Disorder	C0150080	disease	Mental Disorders	Mental or Behavioral Dysfunction
	Cluster 1	LRRK2	120892	Hyperreflexia	C0151889	phenotype	Pathological Conditions, Signs and Symptoms; Nervous System Diseases	Finding
	Cluster 1	LRRK2	120892	Gastroparesis	C0152020	disease	Pathological Conditions, Signs and Symptoms; Digestive System Diseases	Disease or Syndrome
	Cluster 1	LRRK2	120892	Low density lipoprotein cholesterol measurement	C0202117	phenotype		Laboratory Procedure
	Cluster 1	LRRK2	120892	Gait, Shuffling	C0231688	phenotype	Pathological Conditions, Signs and Symptoms; Nervous System Diseases	Finding
	Cluster 1	LRRK2	120892	Hallucinations, Visual	C0233763	phenotype	Pathological Conditions, Signs and Symptoms; Nervous System Diseases; Behavior and Behavior Mechanisms	Sign or Symptom
	Cluster 1	LRRK2	120892	Reduced concentration span	C0262630	phenotype	Behavior and Behavior Mechanisms	Finding
	Cluster 1	LRRK2	120892	Abnormal male sexual function	C0278097	disease		Mental or Behavioral Dysfunction
	Cluster 1	LRRK2	120892	Dementia of frontal lobe type	C0338455	disease	Nervous System Diseases; Mental Disorders	Disease or Syndrome
	Cluster 1	LRRK2	120892	Impaired cognition	C0338656	disease	Mental Disorders	Mental or Behavioral Dysfunction
	Cluster 1	LRRK2	120892	Chronic constipation	C0401149	phenotype	Pathological Conditions, Signs and Symptoms	Sign or Symptom
	Cluster 1	LRRK2	120892	Low frustration tolerance	C0548883	phenotype	Behavior and Behavior Mechanisms	Mental or Behavioral Dysfunction
	Cluster 1	LRRK2	120892	Central neuroblastoma	C0700095	disease	Neoplasms; Nervous System Diseases	Neoplastic Process
	Cluster 1	LRRK2	120892	Dyssomnias	C0700201	disease	Nervous System Diseases; Mental Disorders	Mental or Behavioral Dysfunction
	Cluster 1	LRRK2	120892	Lewy Body Disease	C0752347	disease	Nervous System Diseases; Mental Disorders	Disease or Syndrome
	Cluster 1	LRRK2	120892	Expressionless face	C0813217	phenotype	Nervous System Diseases	Finding
	Cluster 1	LRRK2	120892	Frequent falls	C0850703	phenotype	Pathological Conditions, Signs and Symptoms; Nervous System Diseases	Finding
	Cluster 1	LRRK2	120892	Sleeplessness	C0917801	phenotype	Nervous System Diseases; Mental Disorders	Sign or Symptom
	Cluster 1	LRRK2	120892	Autoimmune thyroiditis	C0920350	disease	Immune System Diseases; Endocrine System Diseases	Disease or Syndrome
	Cluster 1	LRRK2	120892	Female sexual dysfunction	C1112442	disease		Mental or Behavioral Dysfunction
	Cluster 1	LRRK2	120892	Male sexual dysfunction	C1112443	disease		Disease or Syndrome
	Cluster 1	LRRK2	120892	Weight decreased	C1262477	phenotype	Pathological Conditions, Signs and Symptoms	Finding
	Cluster 1	LRRK2	120892	Primary malignant neoplasm	C1306459	group	Neoplasms	Neoplastic Process
	Cluster 1	LRRK2	120892	Serum total cholesterol measurement	C1445957	phenotype		Laboratory Procedure
	Cluster 1	LRRK2	120892	Familial (FPAH)	C1611743	disease		Disease or Syndrome
	Cluster 1	LRRK2	120892	Gait imbalance	C1836150	phenotype		Finding
	Cluster 1	LRRK2	120892	Spastic/hyperactive bladder	C1836904	phenotype		Finding
	Cluster 1	LRRK2	120892	Postural instability	C1843921	phenotype	Nervous System Diseases	Finding
	Cluster 1	LRRK2	120892	Substantia nigra gliosis	C1846865	phenotype	Pathological Conditions, Signs and Symptoms	Finding
	Cluster 1	LRRK2	120892	Parkinsonism with favorable response to dopaminergic medication	C1846868	phenotype	Nervous System Diseases	Finding
	Cluster 1	LRRK2	120892	Slow progression	C1854494	phenotype		Finding
	Cluster 1	LRRK2	120892	Orthostatic hypotension due to autonomic dysfunction	C1868528	phenotype	Nervous System Diseases; Cardiovascular Diseases	Finding
	Cluster 1	LRRK2	120892	Agitation, CTCAE 3.0	C1963060	phenotype		Finding
	Cluster 1	LRRK2	120892	AUTOIMMUNE DISEASE, SUSCEPTIBILITY TO, 6	C3150797	disease		Finding
	Cluster 1	LRRK2	120892	Parkinson Disease, Familial, Type 1	C3489791	disease	Nervous System Diseases	Disease or Syndrome
	Cluster 1	LRRK2	120892	Juvenile arthritis	C3495559	disease	Skin and Connective Tissue Diseases; Musculoskeletal Diseases; Immune System Diseases	Disease or Syndrome
	Cluster 1	LRRK2	120892	AUTOIMMUNE DISEASE, MULTISYSTEM, INFANTILE-ONSET, 1	C4014795	disease		Disease or Syndrome
	Cluster 1	LRRK2	120892	Childhood Neuroblastoma	C4086165	disease	Neoplasms	Neoplastic Process
	Cluster 1	LRRK2	120892	Young onset Parkinson disease	C4275179	disease	Nervous System Diseases	Disease or Syndrome
	Cluster 1	LRRK2	120892	AUTOIMMUNE DISEASE, MULTISYSTEM, INFANTILE-ONSET, 2	C4310768	disease		Disease or Syndrome
	Cluster 1	LRRK2	120892	Sporadic Parkinson disease	C4511452	disease	Nervous System Diseases	Disease or Syndrome
	Cluster 1	LRRK2	120892	Monotonic speech	C4531121	phenotype		Finding
	Cluster 1	LRRK2	120892	Cerebral cortical atrophy	C4551583	disease		Disease or Syndrome
	Cluster 1	LRRK2	120892	Agitation, CTCAE 5.0	C4552855	phenotype		Finding
	Cluster 1	LRRK2	120892	Spasticity, CTCAE	C4553743	phenotype		Finding
	Cluster 1	LRRK2	120892	Motor symptoms	C0426980	phenotype		Sign or Symptom
	Cluster 1	LRRK2	120892	Leprosy	C0023343	disease	Infections	Disease or Syndrome
	Cluster 1	LRRK2	120892	Essential Tremor	C0270736	disease	Nervous System Diseases	Disease or Syndrome
	Cluster 1	LRRK2	120892	Progressive supranuclear palsy	C0038868	disease	Pathological Conditions, Signs and Symptoms; Eye Diseases; Nervous System Diseases	Disease or Syndrome
	Cluster 1	LRRK2	120892	Hyperactive behavior	C0424295	phenotype	Pathological Conditions, Signs and Symptoms; Nervous System Diseases	Mental or Behavioral Dysfunction
	Cluster 1	LRRK2	120892	Multiple Chronic Conditions	C3266262	disease	Pathological Conditions, Signs and Symptoms	Disease or Syndrome
	Cluster 1	LRRK2	120892	Autosomal dominant late onset Parkinson disease	C4274355	disease	Nervous System Diseases	Disease or Syndrome
	Cluster 1	LRRK2	120892	Tauopathies	C0949664	group	Nervous System Diseases	Disease or Syndrome
	Cluster 1	LRRK2	120892	Frontotemporal dementia	C0338451	disease	Nutritional and Metabolic Diseases; Nervous System Diseases; Mental Disorders	Disease or Syndrome
	Cluster 1	LRRK2	120892	REM Sleep Behavior Disorder	C0751772	disease	Nervous System Diseases; Mental Disorders	Mental or Behavioral Dysfunction
	Cluster 1	LRRK2	120892	Symphysis Pubis Dysfunction	C2609259	disease	Pathological Conditions, Signs and Symptoms	Disease or Syndrome
	Cluster 1	LRRK2	120892	Amyotrophic Lateral Sclerosis	C0002736	disease	Nutritional and Metabolic Diseases; Nervous System Diseases	Disease or Syndrome
	Cluster 1	LRRK2	120892	Malignant neoplasm of skin	C0007114	disease	Neoplasms; Skin and Connective Tissue Diseases	Neoplastic Process
	Cluster 1	LRRK2	120892	Abnormal behavior	C0233514	phenotype	Behavior and Behavior Mechanisms	Mental or Behavioral Dysfunction
	Cluster 1	LRRK2	120892	Multiple System Atrophy	C0393571	phenotype	Nervous System Diseases	Pathologic Function
	Cluster 1	LRRK2	120892	Alzheimer Disease, Late Onset	C0494463	disease	Nervous System Diseases; Mental Disorders	Mental or Behavioral Dysfunction
	Cluster 1	LRRK2	120892	Frontotemporal Lobar Degeneration	C0751072	disease	Nutritional and Metabolic Diseases; Nervous System Diseases; Mental Disorders	Mental or Behavioral Dysfunction
	Cluster 1	LRRK2	120892	Mild cognitive disorder	C1270972	disease	Mental Disorders	Mental or Behavioral Dysfunction
	Cluster 1	LRRK2	120892	GRN-related frontotemporal dementia	C3811918	disease	Nutritional and Metabolic Diseases; Nervous System Diseases; Mental Disorders	Disease or Syndrome
	Cluster 1	LRRK2	120892	Mitochondrial abnormalities	C4020732	disease		Anatomical Abnormality
	Cluster 1	LRRK2	120892	Amyloidosis	C0002726	disease	Nutritional and Metabolic Diseases	Disease or Syndrome
	Cluster 1	LRRK2	120892	Malignant neoplasm of breast	C0006142	disease	Neoplasms; Skin and Connective Tissue Diseases	Neoplastic Process
	Cluster 1	LRRK2	120892	Cognition Disorders	C0009241	group	Mental Disorders	Mental or Behavioral Dysfunction
	Cluster 1	LRRK2	120892	Colitis	C0009319	disease	Digestive System Diseases	Disease or Syndrome
	Cluster 1	LRRK2	120892	Neoplasms	C0027651	group	Neoplasms	Neoplastic Process
	Cluster 1	LRRK2	120892	Tuberculosis	C0041296	disease	Infections	Disease or Syndrome
	Cluster 1	LRRK2	120892	Corticobasal degeneration	C0393570	disease	Nervous System Diseases	Disease or Syndrome
	Cluster 1	LRRK2	120892	Dystonia Disorders	C0393593	group	Nervous System Diseases	Disease or Syndrome
	Cluster 1	LRRK2	120892	Social disinhibition	C0424296	disease	Mental Disorders	Mental or Behavioral Dysfunction
	Cluster 1	LRRK2	120892	Thyroid carcinoma	C0549473	disease	Neoplasms; Endocrine System Diseases	Neoplastic Process
	Cluster 1	LRRK2	120892	Breast Carcinoma	C0678222	disease	Neoplasms; Skin and Connective Tissue Diseases	Neoplastic Process
	Cluster 1	LRRK2	120892	Lafora Disease	C0751783	disease	Congenital, Hereditary, and Neonatal Diseases and Abnormalities; Nervous System Diseases	Disease or Syndrome
	Cluster 1	LRRK2	120892	Inflammatory disorder	C1290884	group	Pathological Conditions, Signs and Symptoms	Disease or Syndrome
	Cluster 1	LRRK2	120892	Somnolence	C2830004	phenotype	Pathological Conditions, Signs and Symptoms	Mental or Behavioral Dysfunction
	Cluster 1	LRRK2	120892	Atypical Parkinsonism	C4302185	disease	Nervous System Diseases	Disease or Syndrome
	Cluster 1	LRRK2	120892	Anxiety Disorders	C0003469	group	Mental Disorders	Mental or Behavioral Dysfunction
	Cluster 1	LRRK2	120892	Behavior Disorders	C0004930	group	Mental Disorders	Mental or Behavioral Dysfunction
	Cluster 1	LRRK2	120892	Mental disorders	C0004936	group	Mental Disorders	Mental or Behavioral Dysfunction
	Cluster 1	LRRK2	120892	Behavioral Symptoms	C0004941	group	Behavior and Behavior Mechanisms	Sign or Symptom
	Cluster 1	LRRK2	120892	Malignant tumor of colon	C0007102	disease	Digestive System Diseases; Neoplasms	Neoplastic Process
	Cluster 1	LRRK2	120892	Malignant neoplasm of thyroid	C0007115	disease	Neoplasms; Endocrine System Diseases	Neoplastic Process
	Cluster 1	LRRK2	120892	Cocaine Abuse	C0009171	disease	Chemically-Induced Disorders; Mental Disorders	Mental or Behavioral Dysfunction
	Cluster 1	LRRK2	120892	Craniosynostosis	C0010278	disease	Congenital, Hereditary, and Neonatal Diseases and Abnormalities; Musculoskeletal Diseases	Disease or Syndrome
	Cluster 1	LRRK2	120892	Demyelinating Diseases	C0011303	group	Nervous System Diseases	Disease or Syndrome
	Cluster 1	LRRK2	120892	DiGeorge Syndrome	C0012236	disease	Congenital, Hereditary, and Neonatal Diseases and Abnormalities; Musculoskeletal Diseases; Endocrine System Diseases; Hemic and Lymphatic Diseases; Cardiovascular Diseases	Disease or Syndrome
	Cluster 1	LRRK2	120892	Dizziness	C0012833	phenotype	Pathological Conditions, Signs and Symptoms	Sign or Symptom
	Cluster 1	LRRK2	120892	Ehlers-Danlos Syndrome	C0013720	disease	Congenital, Hereditary, and Neonatal Diseases and Abnormalities; Skin and Connective Tissue Diseases; Hemic and Lymphatic Diseases; Cardiovascular Diseases	Disease or Syndrome
	Cluster 1	LRRK2	120892	Encephalitis	C0014038	disease	Nervous System Diseases	Disease or Syndrome
	Cluster 1	LRRK2	120892	Fatigue	C0015672	phenotype	Pathological Conditions, Signs and Symptoms	Sign or Symptom
	Cluster 1	LRRK2	120892	Hypotension, Orthostatic	C0020651	phenotype	Nervous System Diseases; Cardiovascular Diseases	Disease or Syndrome
	Cluster 1	LRRK2	120892	Intestinal Diseases	C0021831	group	Digestive System Diseases	Disease or Syndrome
	Cluster 1	LRRK2	120892	leukemia	C0023418	disease	Neoplasms	Neoplastic Process
	Cluster 1	LRRK2	120892	Lupus Nephritis	C0024143	disease	Female Urogenital Diseases and Pregnancy Complications; Skin and Connective Tissue Diseases; Male Urogenital Diseases; Immune System Diseases	Disease or Syndrome
	Cluster 1	LRRK2	120892	Mycobacterium Infections	C0026918	group	Infections	Disease or Syndrome
	Cluster 1	LRRK2	120892	Nasal Polyps	C0027430	disease	Pathological Conditions, Signs and Symptoms; Respiratory Tract Diseases; Otorhinolaryngologic Diseases	Disease or Syndrome
	Cluster 1	LRRK2	120892	Neoplasm Metastasis	C0027627	phenotype	Pathological Conditions, Signs and Symptoms; Neoplasms	Neoplastic Process
	Cluster 1	LRRK2	120892	Nephritis	C0027697	disease	Female Urogenital Diseases and Pregnancy Complications; Male Urogenital Diseases	Disease or Syndrome
	Cluster 1	LRRK2	120892	nervous system disorder	C0027765	group	Nervous System Diseases	Disease or Syndrome
	Cluster 1	LRRK2	120892	Neuralgia	C0027796	phenotype	Pathological Conditions, Signs and Symptoms; Nervous System Diseases	Sign or Symptom
	Cluster 1	LRRK2	120892	Neuroleptic Malignant Syndrome	C0027849	disease	Nervous System Diseases; Chemically-Induced Disorders	Disease or Syndrome
	Cluster 1	LRRK2	120892	Secondary Parkinson Disease	C0030569	disease	Nervous System Diseases	Disease or Syndrome
	Cluster 1	LRRK2	120892	Psychotic Disorders	C0033975	group	Mental Disorders	Mental or Behavioral Dysfunction
	Cluster 1	LRRK2	120892	Septicemia	C0036690	disease	Pathological Conditions, Signs and Symptoms; Infections	Disease or Syndrome
	Cluster 1	LRRK2	120892	Thyroid Neoplasm	C0040136	disease	Neoplasms; Endocrine System Diseases	Neoplastic Process
	Cluster 1	LRRK2	120892	Low Vision	C0042798	disease	Pathological Conditions, Signs and Symptoms; Eye Diseases; Nervous System Diseases	Disease or Syndrome
	Cluster 1	LRRK2	120892	Motor Neuron Disease	C0085084	disease	Nervous System Diseases	Disease or Syndrome
	Cluster 1	LRRK2	120892	Ataxia, Spinocerebellar	C0087012	disease	Congenital, Hereditary, and Neonatal Diseases and Abnormalities; Nervous System Diseases	Disease or Syndrome
	Cluster 1	LRRK2	120892	Squamous cell carcinoma of lung	C0149782	disease	Neoplasms; Respiratory Tract Diseases	Neoplastic Process
	Cluster 1	LRRK2	120892	Adenocarcinoma of lung (disorder)	C0152013	disease	Neoplasms	Neoplastic Process
	Cluster 1	LRRK2	120892	Acute myocardial infarction	C0155626	disease	Pathological Conditions, Signs and Symptoms; Cardiovascular Diseases	Disease or Syndrome
	Cluster 1	LRRK2	120892	Lightheadedness	C0220870	phenotype	Pathological Conditions, Signs and Symptoms	Sign or Symptom
	Cluster 1	LRRK2	120892	Muscular stiffness	C0221170	phenotype	Nervous System Diseases	Sign or Symptom
	Cluster 1	LRRK2	120892	Psychiatric symptom	C0233401	phenotype		Sign or Symptom
	Cluster 1	LRRK2	120892	Mental deterioration	C0234985	phenotype	Mental Disorders	Mental or Behavioral Dysfunction
	Cluster 1	LRRK2	120892	Difficulty sleeping	C0235162	phenotype	Mental Disorders	Sign or Symptom
	Cluster 1	LRRK2	120892	Pick Disease of the Brain	C0236642	disease	Nervous System Diseases; Mental Disorders	Disease or Syndrome
	Cluster 1	LRRK2	120892	Caffeine related disorders	C0236734	group		Mental or Behavioral Dysfunction
	Cluster 1	LRRK2	120892	Sepsis	C0243026	disease	Pathological Conditions, Signs and Symptoms; Infections	Disease or Syndrome
	Cluster 1	LRRK2	120892	Neonatal maladjustment syndrome	C0270699	disease		Disease or Syndrome
	Cluster 1	LRRK2	120892	Degenerative Diseases, Central Nervous System	C0270715	group	Nervous System Diseases	Disease or Syndrome
	Cluster 1	LRRK2	120892	Virchow's node (disorder)	C0272401	disease		Sign or Symptom
	Cluster 1	LRRK2	120892	Primary Progressive Aphasia (disorder)	C0282513	disease	Pathological Conditions, Signs and Symptoms; Nervous System Diseases; Mental Disorders	Mental or Behavioral Dysfunction
	Cluster 1	LRRK2	120892	Atrophic	C0333641	phenotype	Pathological Conditions, Signs and Symptoms	Pathologic Function
	Cluster 1	LRRK2	120892	Mixed anxiety and depressive disorder	C0338908	disease	Mental Disorders	Mental or Behavioral Dysfunction
	Cluster 1	LRRK2	120892	Intrahepatic Cholangiocarcinoma	C0345905	disease	Neoplasms	Neoplastic Process
	Cluster 1	LRRK2	120892	Nonorganic psychosis	C0349204	disease	Mental Disorders	Mental or Behavioral Dysfunction
	Cluster 1	LRRK2	120892	Lupus Erythematosus	C0409974	disease	Pathological Conditions, Signs and Symptoms; Skin and Connective Tissue Diseases; Immune System Diseases	Disease or Syndrome
	Cluster 1	LRRK2	120892	Amyotrophic Lateral Sclerosis, Guam Form	C0543859	disease	Nutritional and Metabolic Diseases; Nervous System Diseases	Disease or Syndrome
	Cluster 1	LRRK2	120892	Gastrointestinal dysfunction	C0679407	phenotype	Digestive System Diseases	Disease or Syndrome
	Cluster 1	LRRK2	120892	Colon Carcinoma	C0699790	disease	Digestive System Diseases; Neoplasms	Neoplastic Process
	Cluster 1	LRRK2	120892	Endothelial dysfunction	C0856169	phenotype		Disease or Syndrome
	Cluster 1	LRRK2	120892	Anxiety symptoms	C0860603	phenotype		Sign or Symptom
	Cluster 1	LRRK2	120892	social stress	C0871388	disease	Behavior and Behavior Mechanisms	Mental or Behavioral Dysfunction
	Cluster 1	LRRK2	120892	[D]Sleep disturbances (& [hypersomnia] or [insomnia])	C0947785	phenotype		Sign or Symptom
	Cluster 1	LRRK2	120892	Autonomic nervous system disorders	C1145628	group	Nervous System Diseases	Disease or Syndrome
	Cluster 1	LRRK2	120892	Tumor Cell Invasion	C1269955	phenotype		Neoplastic Process
	Cluster 1	LRRK2	120892	Childhood Leukemia	C1332977	disease	Neoplasms	Neoplastic Process
	Cluster 1	LRRK2	120892	Refractory Follicular Lymphoma	C1335723	disease	Neoplasms; Immune System Diseases; Hemic and Lymphatic Diseases	Neoplastic Process
	Cluster 1	LRRK2	120892	Alzheimer disease, familial, type 3	C1843013	disease	Nervous System Diseases; Mental Disorders	Disease or Syndrome
	Cluster 1	LRRK2	120892	KUFOR-RAKEB SYNDROME	C1847640	disease	Nervous System Diseases	Disease or Syndrome
	Cluster 1	LRRK2	120892	PNEUMOTHORAX, PRIMARY SPONTANEOUS	C1868193	disease		Disease or Syndrome
	Cluster 1	LRRK2	120892	Atypical Parkinson Disease	C1868596	disease	Nervous System Diseases	Disease or Syndrome
	Cluster 1	LRRK2	120892	PARKINSON DISEASE 16 (disorder)	C2751012	disease	Nervous System Diseases	Disease or Syndrome
	Cluster 1	LRRK2	120892	Prodromal Stage	C3494361	phenotype	Pathological Conditions, Signs and Symptoms	Sign or Symptom
	Cluster 1	LRRK2	120892	Unspecified visual loss	C3665346	phenotype	Pathological Conditions, Signs and Symptoms; Eye Diseases	Sign or Symptom
	Cluster 1	LRRK2	120892	Mitochondrial pathology	C3825201	phenotype		Disease or Syndrome
	Cluster 1	LRRK2	120892	End stage Parkinson's disease	C4049471	disease		Disease or Syndrome
	Cluster 1	LRRK2	120892	Primary cholangiocarcinoma of intrahepatic biliary tract	C4284013	disease	Neoplasms	Neoplastic Process
	Cluster 1	LRRK2	120892	Behavioral and psychological symptoms of dementia	C4285807	phenotype		Sign or Symptom
	Cluster 1	LRRK2	120892	Sleep onset Insomnia	C4531177	phenotype	Nervous System Diseases; Mental Disorders	Sign or Symptom
	Cluster 1	LRRK2	120892	Excessive daytime sleepiness	C4551761	phenotype		Sign or Symptom
	Cluster 1	LRRK2	120892	PARKINSON DISEASE 8 (disorder)	C1846862	disease		Disease or Syndrome
	Cluster 1	LRRK2	120892	Crohn Disease	C0010346	disease	Digestive System Diseases	Disease or Syndrome
	Cluster 1	LRRK2	120892	Parkinson Disease	C0030567	disease	Nervous System Diseases	Disease or Syndrome
	Cluster 1	LRRK2	120892	Schizophrenia	C0036341	disease	Mental Disorders	Mental or Behavioral Dysfunction
	Cluster 1	LRRK2	120892	Parkinsonian Disorders	C0242422	group	Nervous System Diseases	Disease or Syndrome
	Cluster 1	LRRK2	120892	Autosomal Dominant Parkinsonism	C0752098	disease	Nervous System Diseases	Disease or Syndrome
	Cluster 1	LRRK2	120892	Depressive Symptoms	C0086132	phenotype	Behavior and Behavior Mechanisms	Sign or Symptom
	Cluster 1	LRRK2	120892	Autosomal Recessive Parkinsonism	C0752100	disease	Nervous System Diseases	Disease or Syndrome
	Cluster 1	LRRK2	120892	PARKINSON DISEASE 2, AUTOSOMAL RECESSIVE JUVENILE	C1868675	disease	Nervous System Diseases	Disease or Syndrome
	Cluster 1	LRRK2	120892	Renal Cell Carcinoma	C0007134	disease	Neoplasms; Female Urogenital Diseases and Pregnancy Complications; Male Urogenital Diseases	Neoplastic Process
	Cluster 1	LRRK2	120892	Endometriosis	C0014175	disease	Female Urogenital Diseases and Pregnancy Complications	Disease or Syndrome
	Cluster 1	LRRK2	120892	Nerve Degeneration	C0027746	phenotype	Pathological Conditions, Signs and Symptoms	Cell or Molecular Dysfunction
	Cluster 1	LRRK2	120892	Ramsay Hunt Paralysis Syndrome	C0242423	disease	Nervous System Diseases	Disease or Syndrome
	Cluster 1	LRRK2	120892	Endometrioma	C0269102	disease	Female Urogenital Diseases and Pregnancy Complications	Neoplastic Process
	Cluster 1	LRRK2	120892	Conventional (Clear Cell) Renal Cell Carcinoma	C0279702	disease	Neoplasms; Female Urogenital Diseases and Pregnancy Complications; Male Urogenital Diseases	Neoplastic Process
	Cluster 1	LRRK2	120892	Neurodegenerative Disorders	C0524851	group	Nervous System Diseases	Disease or Syndrome
	Cluster 1	LRRK2	120892	Autosomal Dominant Juvenile Parkinson Disease	C0752097	disease	Nervous System Diseases	Disease or Syndrome
	Cluster 1	LRRK2	120892	Parkinsonism, Experimental	C0752101	disease	Nervous System Diseases	Experimental Model of Disease
	Cluster 1	LRRK2	120892	Familial Juvenile Parkinsonism	C0752104	disease	Nervous System Diseases	Disease or Syndrome
	Cluster 1	LRRK2	120892	Parkinsonism, Juvenile	C0752105	disease	Nervous System Diseases	Disease or Syndrome
	Cluster 1	LRRK2	120892	Chromophobe Renal Cell Carcinoma	C1266042	disease	Neoplasms; Female Urogenital Diseases and Pregnancy Complications; Male Urogenital Diseases	Neoplastic Process
	Cluster 1	LRRK2	120892	Sarcomatoid Renal Cell Carcinoma	C1266043	disease	Neoplasms; Female Urogenital Diseases and Pregnancy Complications; Male Urogenital Diseases	Neoplastic Process
	Cluster 1	LRRK2	120892	Collecting Duct Carcinoma of the Kidney	C1266044	disease	Neoplasms; Female Urogenital Diseases and Pregnancy Complications; Male Urogenital Diseases	Neoplastic Process
	Cluster 1	LRRK2	120892	Papillary Renal Cell Carcinoma	C1306837	disease	Neoplasms; Female Urogenital Diseases and Pregnancy Complications; Male Urogenital Diseases	Neoplastic Process
	Cluster 1	LRRK2	120892	Ovarian Mucinous Adenocarcinoma	C1335167	disease	Neoplasms	Neoplastic Process
	Cluster 1	LRRK2	120892	Ovarian Serous Adenocarcinoma	C1335177	disease	Neoplasms	Neoplastic Process
	Cluster 1	LRRK2	120892	Diabetic Neuropathies	C0011882	group	Nervous System Diseases; Endocrine System Diseases	Disease or Syndrome
	Cluster 1	LRRK2	120892	Dementia	C0497327	disease	Nervous System Diseases; Mental Disorders	Mental or Behavioral Dysfunction
	Cluster 1	LRRK2	120892	Degenerative disorder	C1285162	group	Pathological Conditions, Signs and Symptoms	Disease or Syndrome
	Cluster 1	LRRK2	120892	PARKINSON DISEASE, LATE-ONSET	C3160718	disease		Disease or Syndrome
	Cluster 1	LRRK2	120892	Dyskinetic syndrome	C0013384	disease	Pathological Conditions, Signs and Symptoms; Nervous System Diseases	Disease or Syndrome
	Cluster 1	LRRK2	120892	Tremor	C0040822	phenotype	Pathological Conditions, Signs and Symptoms; Nervous System Diseases	Sign or Symptom
	Cluster 1	LRRK2	120892	Movement Disorders	C0026650	group	Nervous System Diseases	Disease or Syndrome
	Cluster 1	LRRK2	120892	Inflammatory Bowel Diseases	C0021390	group	Digestive System Diseases	Disease or Syndrome
	Cluster 1	LRRK2	120892	Sense of smell impaired	C2364082	phenotype	Nervous System Diseases	Sign or Symptom
	Cluster 1	LRRK2	120892	Lupus Erythematosus, Systemic	C0024141	disease	Skin and Connective Tissue Diseases; Immune System Diseases	Disease or Syndrome
	Cluster 1	LRRK2	120892	Muscle Rigidity	C0026837	phenotype	Pathological Conditions, Signs and Symptoms; Musculoskeletal Diseases; Nervous System Diseases	Sign or Symptom
	Cluster 1	LRRK2	120892	Sleep Disorders	C0851578	group	Pathological Conditions, Signs and Symptoms; Nervous System Diseases; Mental Disorders	Mental or Behavioral Dysfunction
	Cluster 1	LRRK2	120892	Dysautonomia	C0013363	disease	Nervous System Diseases	Disease or Syndrome
	Cluster 1	LRRK2	120892	Dystonia	C0013421	phenotype	Pathological Conditions, Signs and Symptoms; Nervous System Diseases	Sign or Symptom
	Cluster 1	LRRK2	120892	Bradykinesia	C0233565	phenotype	Pathological Conditions, Signs and Symptoms; Nervous System Diseases	Sign or Symptom
	Cluster 1	LRRK2	120892	Anxiety	C0003467	disease	Behavior and Behavior Mechanisms	Mental or Behavioral Dysfunction
	Cluster 1	LRRK2	120892	Constipation	C0009806	phenotype	Pathological Conditions, Signs and Symptoms	Sign or Symptom
	Cluster 1	LRRK2	120892	Restless Legs Syndrome	C0035258	disease	Nervous System Diseases; Mental Disorders	Disease or Syndrome
	Cluster 1	LRRK2	120892	Sleep disturbances	C0037317	phenotype	Nervous System Diseases; Mental Disorders; Behavior and Behavior Mechanisms	Sign or Symptom
	Cluster 1	LRRK2	120892	Resting Tremor	C0234379	phenotype	Pathological Conditions, Signs and Symptoms; Nervous System Diseases	Sign or Symptom
	Cluster 1	LRRK2	120892	Alzheimer's Disease	C0002395	disease	Nervous System Diseases; Mental Disorders	Disease or Syndrome
	Cluster 1	LRRK2	120892	Asthma	C0004096	disease	Respiratory Tract Diseases; Immune System Diseases	Disease or Syndrome
	Cluster 1	LRRK2	120892	Autoimmune Diseases	C0004364	group	Immune System Diseases	Disease or Syndrome
	Cluster 1	LRRK2	120892	Malignant Neoplasms	C0006826	group	Neoplasms	Neoplastic Process
	Cluster 1	LRRK2	120892	Celiac Disease	C0007570	disease	Digestive System Diseases; Nutritional and Metabolic Diseases	Disease or Syndrome
	Cluster 1	LRRK2	120892	Cholangitis, Sclerosing	C0008313	disease	Digestive System Diseases	Disease or Syndrome
	Cluster 1	LRRK2	120892	Ulcerative Colitis	C0009324	disease	Digestive System Diseases	Disease or Syndrome
	Cluster 1	LRRK2	120892	Color vision defect	C0009398	phenotype	Pathological Conditions, Signs and Symptoms; Eye Diseases; Nervous System Diseases	Disease or Syndrome
	Cluster 1	LRRK2	120892	Common Variable Immunodeficiency	C0009447	disease	Immune System Diseases	Disease or Syndrome
	Cluster 1	LRRK2	120892	Deglutition Disorders	C0011168	group	Digestive System Diseases; Otorhinolaryngologic Diseases	Disease or Syndrome
	Cluster 1	LRRK2	120892	Presenile dementia	C0011265	disease	Nervous System Diseases; Mental Disorders	Mental or Behavioral Dysfunction
	Cluster 1	LRRK2	120892	Depressive disorder	C0011581	disease	Mental Disorders	Mental or Behavioral Dysfunction
	Cluster 1	LRRK2	120892	Diabetes Mellitus, Insulin-Dependent	C0011854	disease	Nutritional and Metabolic Diseases; Immune System Diseases; Endocrine System Diseases	Disease or Syndrome
	Cluster 1	LRRK2	120892	Diarrhea	C0011991	phenotype	Pathological Conditions, Signs and Symptoms	Sign or Symptom
	Cluster 1	LRRK2	120892	Diplopia	C0012569	phenotype	Pathological Conditions, Signs and Symptoms; Eye Diseases; Nervous System Diseases	Finding
	Cluster 1	LRRK2	120892	Gliosis	C0017639	phenotype	Pathological Conditions, Signs and Symptoms	Pathologic Function
	Cluster 1	LRRK2	120892	Hallucinations	C0018524	disease	Pathological Conditions, Signs and Symptoms; Nervous System Diseases; Behavior and Behavior Mechanisms	Mental or Behavioral Dysfunction
	Cluster 1	LRRK2	120892	Impulsive Behavior	C0021125	phenotype	Behavior and Behavior Mechanisms	Mental or Behavioral Dysfunction
	Cluster 1	LRRK2	120892	Multiple Sclerosis	C0026769	disease	Immune System Diseases; Nervous System Diseases	Disease or Syndrome
	Cluster 1	LRRK2	120892	Muscle Spasticity	C0026838	phenotype	Pathological Conditions, Signs and Symptoms; Musculoskeletal Diseases; Nervous System Diseases	Sign or Symptom
	Cluster 1	LRRK2	120892	Nausea	C0027497	phenotype	Pathological Conditions, Signs and Symptoms	Sign or Symptom
	Cluster 1	LRRK2	120892	Neuroblastoma	C0027819	disease	Neoplasms	Neoplastic Process
	Cluster 1	LRRK2	120892	Psoriasis	C0033860	disease	Skin and Connective Tissue Diseases	Disease or Syndrome
	Cluster 1	LRRK2	120892	Spasm	C0037763	phenotype	Pathological Conditions, Signs and Symptoms; Nervous System Diseases	Sign or Symptom
	Cluster 1	LRRK2	120892	Ankylosing spondylitis	C0038013	disease	Musculoskeletal Diseases	Disease or Syndrome
	Cluster 1	LRRK2	120892	Akinesia	C0085623	disease	Pathological Conditions, Signs and Symptoms; Nervous System Diseases	Disease or Syndrome
	Cluster 1	LRRK2	120892	Agitation	C0085631	phenotype	Nervous System Diseases; Mental Disorders; Behavior and Behavior Mechanisms	Sign or Symptom
	Cluster 1	LRRK2	120892	Apathy	C0085632	phenotype	Behavior and Behavior Mechanisms	Mental or Behavioral Dysfunction
	Cluster 1	LRRK2	120892	Panic Attacks	C0086769	disease	Mental Disorders	Mental or Behavioral Dysfunction
	Cluster 1	LRRK2	120892	Social Communication Disorder	C0150080	disease	Mental Disorders	Mental or Behavioral Dysfunction
	Cluster 1	LRRK2	120892	Hyperreflexia	C0151889	phenotype	Pathological Conditions, Signs and Symptoms; Nervous System Diseases	Finding
	Cluster 1	LRRK2	120892	Gastroparesis	C0152020	disease	Pathological Conditions, Signs and Symptoms; Digestive System Diseases	Disease or Syndrome
	Cluster 1	LRRK2	120892	Low density lipoprotein cholesterol measurement	C0202117	phenotype		Laboratory Procedure
	Cluster 1	LRRK2	120892	Gait, Shuffling	C0231688	phenotype	Pathological Conditions, Signs and Symptoms; Nervous System Diseases	Finding
	Cluster 1	LRRK2	120892	Hallucinations, Visual	C0233763	phenotype	Pathological Conditions, Signs and Symptoms; Nervous System Diseases; Behavior and Behavior Mechanisms	Sign or Symptom
	Cluster 1	LRRK2	120892	Reduced concentration span	C0262630	phenotype	Behavior and Behavior Mechanisms	Finding
	Cluster 1	LRRK2	120892	Abnormal male sexual function	C0278097	disease		Mental or Behavioral Dysfunction
	Cluster 1	LRRK2	120892	Dementia of frontal lobe type	C0338455	disease	Nervous System Diseases; Mental Disorders	Disease or Syndrome
	Cluster 1	LRRK2	120892	Impaired cognition	C0338656	disease	Mental Disorders	Mental or Behavioral Dysfunction
	Cluster 1	LRRK2	120892	Chronic constipation	C0401149	phenotype	Pathological Conditions, Signs and Symptoms	Sign or Symptom
	Cluster 1	LRRK2	120892	Low frustration tolerance	C0548883	phenotype	Behavior and Behavior Mechanisms	Mental or Behavioral Dysfunction
	Cluster 1	LRRK2	120892	Central neuroblastoma	C0700095	disease	Neoplasms; Nervous System Diseases	Neoplastic Process
	Cluster 1	LRRK2	120892	Dyssomnias	C0700201	disease	Nervous System Diseases; Mental Disorders	Mental or Behavioral Dysfunction
	Cluster 1	LRRK2	120892	Lewy Body Disease	C0752347	disease	Nervous System Diseases; Mental Disorders	Disease or Syndrome
	Cluster 1	LRRK2	120892	Expressionless face	C0813217	phenotype	Nervous System Diseases	Finding
	Cluster 1	LRRK2	120892	Frequent falls	C0850703	phenotype	Pathological Conditions, Signs and Symptoms; Nervous System Diseases	Finding
	Cluster 1	LRRK2	120892	Sleeplessness	C0917801	phenotype	Nervous System Diseases; Mental Disorders	Sign or Symptom
	Cluster 1	LRRK2	120892	Autoimmune thyroiditis	C0920350	disease	Immune System Diseases; Endocrine System Diseases	Disease or Syndrome
	Cluster 1	LRRK2	120892	Female sexual dysfunction	C1112442	disease		Mental or Behavioral Dysfunction
	Cluster 1	LRRK2	120892	Male sexual dysfunction	C1112443	disease		Disease or Syndrome
	Cluster 1	LRRK2	120892	Weight decreased	C1262477	phenotype	Pathological Conditions, Signs and Symptoms	Finding
	Cluster 1	LRRK2	120892	Primary malignant neoplasm	C1306459	group	Neoplasms	Neoplastic Process
	Cluster 1	LRRK2	120892	Serum total cholesterol measurement	C1445957	phenotype		Laboratory Procedure
	Cluster 1	LRRK2	120892	Familial (FPAH)	C1611743	disease		Disease or Syndrome
	Cluster 1	LRRK2	120892	Gait imbalance	C1836150	phenotype		Finding
	Cluster 1	LRRK2	120892	Spastic/hyperactive bladder	C1836904	phenotype		Finding
	Cluster 1	LRRK2	120892	Postural instability	C1843921	phenotype	Nervous System Diseases	Finding
	Cluster 1	LRRK2	120892	Substantia nigra gliosis	C1846865	phenotype	Pathological Conditions, Signs and Symptoms	Finding
	Cluster 1	LRRK2	120892	Parkinsonism with favorable response to dopaminergic medication	C1846868	phenotype	Nervous System Diseases	Finding
	Cluster 1	LRRK2	120892	Slow progression	C1854494	phenotype		Finding
	Cluster 1	LRRK2	120892	Orthostatic hypotension due to autonomic dysfunction	C1868528	phenotype	Nervous System Diseases; Cardiovascular Diseases	Finding
	Cluster 1	LRRK2	120892	Agitation, CTCAE 3.0	C1963060	phenotype		Finding
	Cluster 1	LRRK2	120892	AUTOIMMUNE DISEASE, SUSCEPTIBILITY TO, 6	C3150797	disease		Finding
	Cluster 1	LRRK2	120892	Parkinson Disease, Familial, Type 1	C3489791	disease	Nervous System Diseases	Disease or Syndrome
	Cluster 1	LRRK2	120892	Juvenile arthritis	C3495559	disease	Skin and Connective Tissue Diseases; Musculoskeletal Diseases; Immune System Diseases	Disease or Syndrome
	Cluster 1	LRRK2	120892	AUTOIMMUNE DISEASE, MULTISYSTEM, INFANTILE-ONSET, 1	C4014795	disease		Disease or Syndrome
	Cluster 1	LRRK2	120892	Childhood Neuroblastoma	C4086165	disease	Neoplasms	Neoplastic Process
	Cluster 1	LRRK2	120892	Young onset Parkinson disease	C4275179	disease	Nervous System Diseases	Disease or Syndrome
	Cluster 1	LRRK2	120892	AUTOIMMUNE DISEASE, MULTISYSTEM, INFANTILE-ONSET, 2	C4310768	disease		Disease or Syndrome
	Cluster 1	LRRK2	120892	Sporadic Parkinson disease	C4511452	disease	Nervous System Diseases	Disease or Syndrome
	Cluster 1	LRRK2	120892	Monotonic speech	C4531121	phenotype		Finding
	Cluster 1	LRRK2	120892	Cerebral cortical atrophy	C4551583	disease		Disease or Syndrome
	Cluster 1	LRRK2	120892	Agitation, CTCAE 5.0	C4552855	phenotype		Finding
	Cluster 1	LRRK2	120892	Spasticity, CTCAE	C4553743	phenotype		Finding
	Cluster 1	LRRK2	120892	Motor symptoms	C0426980	phenotype		Sign or Symptom
	Cluster 1	LRRK2	120892	Leprosy	C0023343	disease	Infections	Disease or Syndrome
	Cluster 1	LRRK2	120892	Essential Tremor	C0270736	disease	Nervous System Diseases	Disease or Syndrome
	Cluster 1	LRRK2	120892	Progressive supranuclear palsy	C0038868	disease	Pathological Conditions, Signs and Symptoms; Eye Diseases; Nervous System Diseases	Disease or Syndrome
	Cluster 1	LRRK2	120892	Hyperactive behavior	C0424295	phenotype	Pathological Conditions, Signs and Symptoms; Nervous System Diseases	Mental or Behavioral Dysfunction
	Cluster 1	LRRK2	120892	Multiple Chronic Conditions	C3266262	disease	Pathological Conditions, Signs and Symptoms	Disease or Syndrome
	Cluster 1	LRRK2	120892	Autosomal dominant late onset Parkinson disease	C4274355	disease	Nervous System Diseases	Disease or Syndrome
	Cluster 1	LRRK2	120892	Tauopathies	C0949664	group	Nervous System Diseases	Disease or Syndrome
	Cluster 1	LRRK2	120892	Frontotemporal dementia	C0338451	disease	Nutritional and Metabolic Diseases; Nervous System Diseases; Mental Disorders	Disease or Syndrome
	Cluster 1	LRRK2	120892	REM Sleep Behavior Disorder	C0751772	disease	Nervous System Diseases; Mental Disorders	Mental or Behavioral Dysfunction
	Cluster 1	LRRK2	120892	Symphysis Pubis Dysfunction	C2609259	disease	Pathological Conditions, Signs and Symptoms	Disease or Syndrome
	Cluster 1	LRRK2	120892	Amyotrophic Lateral Sclerosis	C0002736	disease	Nutritional and Metabolic Diseases; Nervous System Diseases	Disease or Syndrome
	Cluster 1	LRRK2	120892	Malignant neoplasm of skin	C0007114	disease	Neoplasms; Skin and Connective Tissue Diseases	Neoplastic Process
	Cluster 1	LRRK2	120892	Abnormal behavior	C0233514	phenotype	Behavior and Behavior Mechanisms	Mental or Behavioral Dysfunction
	Cluster 1	LRRK2	120892	Multiple System Atrophy	C0393571	phenotype	Nervous System Diseases	Pathologic Function
	Cluster 1	LRRK2	120892	Alzheimer Disease, Late Onset	C0494463	disease	Nervous System Diseases; Mental Disorders	Mental or Behavioral Dysfunction
	Cluster 1	LRRK2	120892	Frontotemporal Lobar Degeneration	C0751072	disease	Nutritional and Metabolic Diseases; Nervous System Diseases; Mental Disorders	Mental or Behavioral Dysfunction
	Cluster 1	LRRK2	120892	Mild cognitive disorder	C1270972	disease	Mental Disorders	Mental or Behavioral Dysfunction
	Cluster 1	LRRK2	120892	GRN-related frontotemporal dementia	C3811918	disease	Nutritional and Metabolic Diseases; Nervous System Diseases; Mental Disorders	Disease or Syndrome
	Cluster 1	LRRK2	120892	Mitochondrial abnormalities	C4020732	disease		Anatomical Abnormality
	Cluster 1	LRRK2	120892	Amyloidosis	C0002726	disease	Nutritional and Metabolic Diseases	Disease or Syndrome
	Cluster 1	LRRK2	120892	Malignant neoplasm of breast	C0006142	disease	Neoplasms; Skin and Connective Tissue Diseases	Neoplastic Process
	Cluster 1	LRRK2	120892	Cognition Disorders	C0009241	group	Mental Disorders	Mental or Behavioral Dysfunction
	Cluster 1	LRRK2	120892	Colitis	C0009319	disease	Digestive System Diseases	Disease or Syndrome
	Cluster 1	LRRK2	120892	Neoplasms	C0027651	group	Neoplasms	Neoplastic Process
	Cluster 1	LRRK2	120892	Tuberculosis	C0041296	disease	Infections	Disease or Syndrome
	Cluster 1	LRRK2	120892	Corticobasal degeneration	C0393570	disease	Nervous System Diseases	Disease or Syndrome
	Cluster 1	LRRK2	120892	Dystonia Disorders	C0393593	group	Nervous System Diseases	Disease or Syndrome
	Cluster 1	LRRK2	120892	Social disinhibition	C0424296	disease	Mental Disorders	Mental or Behavioral Dysfunction
	Cluster 1	LRRK2	120892	Thyroid carcinoma	C0549473	disease	Neoplasms; Endocrine System Diseases	Neoplastic Process
	Cluster 1	LRRK2	120892	Breast Carcinoma	C0678222	disease	Neoplasms; Skin and Connective Tissue Diseases	Neoplastic Process
	Cluster 1	LRRK2	120892	Lafora Disease	C0751783	disease	Congenital, Hereditary, and Neonatal Diseases and Abnormalities; Nervous System Diseases	Disease or Syndrome
	Cluster 1	LRRK2	120892	Inflammatory disorder	C1290884	group	Pathological Conditions, Signs and Symptoms	Disease or Syndrome
	Cluster 1	LRRK2	120892	Somnolence	C2830004	phenotype	Pathological Conditions, Signs and Symptoms	Mental or Behavioral Dysfunction
	Cluster 1	LRRK2	120892	Atypical Parkinsonism	C4302185	disease	Nervous System Diseases	Disease or Syndrome
	Cluster 1	LRRK2	120892	Anxiety Disorders	C0003469	group	Mental Disorders	Mental or Behavioral Dysfunction
	Cluster 1	LRRK2	120892	Behavior Disorders	C0004930	group	Mental Disorders	Mental or Behavioral Dysfunction
	Cluster 1	LRRK2	120892	Mental disorders	C0004936	group	Mental Disorders	Mental or Behavioral Dysfunction
	Cluster 1	LRRK2	120892	Behavioral Symptoms	C0004941	group	Behavior and Behavior Mechanisms	Sign or Symptom
	Cluster 1	LRRK2	120892	Malignant tumor of colon	C0007102	disease	Digestive System Diseases; Neoplasms	Neoplastic Process
	Cluster 1	LRRK2	120892	Malignant neoplasm of thyroid	C0007115	disease	Neoplasms; Endocrine System Diseases	Neoplastic Process
	Cluster 1	LRRK2	120892	Cocaine Abuse	C0009171	disease	Chemically-Induced Disorders; Mental Disorders	Mental or Behavioral Dysfunction
	Cluster 1	LRRK2	120892	Craniosynostosis	C0010278	disease	Congenital, Hereditary, and Neonatal Diseases and Abnormalities; Musculoskeletal Diseases	Disease or Syndrome
	Cluster 1	LRRK2	120892	Demyelinating Diseases	C0011303	group	Nervous System Diseases	Disease or Syndrome
	Cluster 1	LRRK2	120892	DiGeorge Syndrome	C0012236	disease	Congenital, Hereditary, and Neonatal Diseases and Abnormalities; Musculoskeletal Diseases; Endocrine System Diseases; Hemic and Lymphatic Diseases; Cardiovascular Diseases	Disease or Syndrome
	Cluster 1	LRRK2	120892	Dizziness	C0012833	phenotype	Pathological Conditions, Signs and Symptoms	Sign or Symptom
	Cluster 1	LRRK2	120892	Ehlers-Danlos Syndrome	C0013720	disease	Congenital, Hereditary, and Neonatal Diseases and Abnormalities; Skin and Connective Tissue Diseases; Hemic and Lymphatic Diseases; Cardiovascular Diseases	Disease or Syndrome
	Cluster 1	LRRK2	120892	Encephalitis	C0014038	disease	Nervous System Diseases	Disease or Syndrome
	Cluster 1	LRRK2	120892	Fatigue	C0015672	phenotype	Pathological Conditions, Signs and Symptoms	Sign or Symptom
	Cluster 1	LRRK2	120892	Hypotension, Orthostatic	C0020651	phenotype	Nervous System Diseases; Cardiovascular Diseases	Disease or Syndrome
	Cluster 1	LRRK2	120892	Intestinal Diseases	C0021831	group	Digestive System Diseases	Disease or Syndrome
	Cluster 1	LRRK2	120892	leukemia	C0023418	disease	Neoplasms	Neoplastic Process
	Cluster 1	LRRK2	120892	Lupus Nephritis	C0024143	disease	Female Urogenital Diseases and Pregnancy Complications; Skin and Connective Tissue Diseases; Male Urogenital Diseases; Immune System Diseases	Disease or Syndrome
	Cluster 1	LRRK2	120892	Mycobacterium Infections	C0026918	group	Infections	Disease or Syndrome
	Cluster 1	LRRK2	120892	Nasal Polyps	C0027430	disease	Pathological Conditions, Signs and Symptoms; Respiratory Tract Diseases; Otorhinolaryngologic Diseases	Disease or Syndrome
	Cluster 1	LRRK2	120892	Neoplasm Metastasis	C0027627	phenotype	Pathological Conditions, Signs and Symptoms; Neoplasms	Neoplastic Process
	Cluster 1	LRRK2	120892	Nephritis	C0027697	disease	Female Urogenital Diseases and Pregnancy Complications; Male Urogenital Diseases	Disease or Syndrome
	Cluster 1	LRRK2	120892	nervous system disorder	C0027765	group	Nervous System Diseases	Disease or Syndrome
	Cluster 1	LRRK2	120892	Neuralgia	C0027796	phenotype	Pathological Conditions, Signs and Symptoms; Nervous System Diseases	Sign or Symptom
	Cluster 1	LRRK2	120892	Neuroleptic Malignant Syndrome	C0027849	disease	Nervous System Diseases; Chemically-Induced Disorders	Disease or Syndrome
	Cluster 1	LRRK2	120892	Secondary Parkinson Disease	C0030569	disease	Nervous System Diseases	Disease or Syndrome
	Cluster 1	LRRK2	120892	Psychotic Disorders	C0033975	group	Mental Disorders	Mental or Behavioral Dysfunction
	Cluster 1	LRRK2	120892	Septicemia	C0036690	disease	Pathological Conditions, Signs and Symptoms; Infections	Disease or Syndrome
	Cluster 1	LRRK2	120892	Thyroid Neoplasm	C0040136	disease	Neoplasms; Endocrine System Diseases	Neoplastic Process
	Cluster 1	LRRK2	120892	Low Vision	C0042798	disease	Pathological Conditions, Signs and Symptoms; Eye Diseases; Nervous System Diseases	Disease or Syndrome
	Cluster 1	LRRK2	120892	Motor Neuron Disease	C0085084	disease	Nervous System Diseases	Disease or Syndrome
	Cluster 1	LRRK2	120892	Ataxia, Spinocerebellar	C0087012	disease	Congenital, Hereditary, and Neonatal Diseases and Abnormalities; Nervous System Diseases	Disease or Syndrome
	Cluster 1	LRRK2	120892	Squamous cell carcinoma of lung	C0149782	disease	Neoplasms; Respiratory Tract Diseases	Neoplastic Process
	Cluster 1	LRRK2	120892	Adenocarcinoma of lung (disorder)	C0152013	disease	Neoplasms	Neoplastic Process
	Cluster 1	LRRK2	120892	Acute myocardial infarction	C0155626	disease	Pathological Conditions, Signs and Symptoms; Cardiovascular Diseases	Disease or Syndrome
	Cluster 1	LRRK2	120892	Lightheadedness	C0220870	phenotype	Pathological Conditions, Signs and Symptoms	Sign or Symptom
	Cluster 1	LRRK2	120892	Muscular stiffness	C0221170	phenotype	Nervous System Diseases	Sign or Symptom
	Cluster 1	LRRK2	120892	Psychiatric symptom	C0233401	phenotype		Sign or Symptom
	Cluster 1	LRRK2	120892	Mental deterioration	C0234985	phenotype	Mental Disorders	Mental or Behavioral Dysfunction
	Cluster 1	LRRK2	120892	Difficulty sleeping	C0235162	phenotype	Mental Disorders	Sign or Symptom
	Cluster 1	LRRK2	120892	Pick Disease of the Brain	C0236642	disease	Nervous System Diseases; Mental Disorders	Disease or Syndrome
	Cluster 1	LRRK2	120892	Caffeine related disorders	C0236734	group		Mental or Behavioral Dysfunction
	Cluster 1	LRRK2	120892	Sepsis	C0243026	disease	Pathological Conditions, Signs and Symptoms; Infections	Disease or Syndrome
	Cluster 1	LRRK2	120892	Neonatal maladjustment syndrome	C0270699	disease		Disease or Syndrome
	Cluster 1	LRRK2	120892	Degenerative Diseases, Central Nervous System	C0270715	group	Nervous System Diseases	Disease or Syndrome
	Cluster 1	LRRK2	120892	Virchow's node (disorder)	C0272401	disease		Sign or Symptom
	Cluster 1	LRRK2	120892	Primary Progressive Aphasia (disorder)	C0282513	disease	Pathological Conditions, Signs and Symptoms; Nervous System Diseases; Mental Disorders	Mental or Behavioral Dysfunction
	Cluster 1	LRRK2	120892	Atrophic	C0333641	phenotype	Pathological Conditions, Signs and Symptoms	Pathologic Function
	Cluster 1	LRRK2	120892	Mixed anxiety and depressive disorder	C0338908	disease	Mental Disorders	Mental or Behavioral Dysfunction
	Cluster 1	LRRK2	120892	Intrahepatic Cholangiocarcinoma	C0345905	disease	Neoplasms	Neoplastic Process
	Cluster 1	LRRK2	120892	Nonorganic psychosis	C0349204	disease	Mental Disorders	Mental or Behavioral Dysfunction
	Cluster 1	LRRK2	120892	Lupus Erythematosus	C0409974	disease	Pathological Conditions, Signs and Symptoms; Skin and Connective Tissue Diseases; Immune System Diseases	Disease or Syndrome
	Cluster 1	LRRK2	120892	Amyotrophic Lateral Sclerosis, Guam Form	C0543859	disease	Nutritional and Metabolic Diseases; Nervous System Diseases	Disease or Syndrome
	Cluster 1	LRRK2	120892	Gastrointestinal dysfunction	C0679407	phenotype	Digestive System Diseases	Disease or Syndrome
	Cluster 1	LRRK2	120892	Colon Carcinoma	C0699790	disease	Digestive System Diseases; Neoplasms	Neoplastic Process
	Cluster 1	LRRK2	120892	Endothelial dysfunction	C0856169	phenotype		Disease or Syndrome
	Cluster 1	LRRK2	120892	Anxiety symptoms	C0860603	phenotype		Sign or Symptom
	Cluster 1	LRRK2	120892	social stress	C0871388	disease	Behavior and Behavior Mechanisms	Mental or Behavioral Dysfunction
	Cluster 1	LRRK2	120892	[D]Sleep disturbances (& [hypersomnia] or [insomnia])	C0947785	phenotype		Sign or Symptom
	Cluster 1	LRRK2	120892	Autonomic nervous system disorders	C1145628	group	Nervous System Diseases	Disease or Syndrome
	Cluster 1	LRRK2	120892	Tumor Cell Invasion	C1269955	phenotype		Neoplastic Process
	Cluster 1	LRRK2	120892	Childhood Leukemia	C1332977	disease	Neoplasms	Neoplastic Process
	Cluster 1	LRRK2	120892	Refractory Follicular Lymphoma	C1335723	disease	Neoplasms; Immune System Diseases; Hemic and Lymphatic Diseases	Neoplastic Process
	Cluster 1	LRRK2	120892	Alzheimer disease, familial, type 3	C1843013	disease	Nervous System Diseases; Mental Disorders	Disease or Syndrome
	Cluster 1	LRRK2	120892	KUFOR-RAKEB SYNDROME	C1847640	disease	Nervous System Diseases	Disease or Syndrome
	Cluster 1	LRRK2	120892	PNEUMOTHORAX, PRIMARY SPONTANEOUS	C1868193	disease		Disease or Syndrome
	Cluster 1	LRRK2	120892	Atypical Parkinson Disease	C1868596	disease	Nervous System Diseases	Disease or Syndrome
	Cluster 1	LRRK2	120892	PARKINSON DISEASE 16 (disorder)	C2751012	disease	Nervous System Diseases	Disease or Syndrome
	Cluster 1	LRRK2	120892	Prodromal Stage	C3494361	phenotype	Pathological Conditions, Signs and Symptoms	Sign or Symptom
	Cluster 1	LRRK2	120892	Unspecified visual loss	C3665346	phenotype	Pathological Conditions, Signs and Symptoms; Eye Diseases	Sign or Symptom
	Cluster 1	LRRK2	120892	Mitochondrial pathology	C3825201	phenotype		Disease or Syndrome
	Cluster 1	LRRK2	120892	End stage Parkinson's disease	C4049471	disease		Disease or Syndrome
	Cluster 1	LRRK2	120892	Primary cholangiocarcinoma of intrahepatic biliary tract	C4284013	disease	Neoplasms	Neoplastic Process
	Cluster 1	LRRK2	120892	Behavioral and psychological symptoms of dementia	C4285807	phenotype		Sign or Symptom
	Cluster 1	LRRK2	120892	Sleep onset Insomnia	C4531177	phenotype	Nervous System Diseases; Mental Disorders	Sign or Symptom
	Cluster 1	LRRK2	120892	Excessive daytime sleepiness	C4551761	phenotype		Sign or Symptom
	Cluster 1	COL6A5	256076	Body mass index procedure	C0005893	phenotype		Diagnostic Procedure
	Cluster 1	COL6A5	256076	Leukemia, Myelocytic, Acute	C0023467	disease	Neoplasms	Neoplastic Process
	Cluster 1	COL6A5	256076	Atopy	C0392707	phenotype	Immune System Diseases	Pathologic Function
	Cluster 1	COL6A5	256076	Finding of body mass index	C0578022	phenotype		Finding
	Cluster 1	COL6A5	256076	Body mass index	C1305855	phenotype		Clinical Attribute
	Cluster 1	COL6A5	256076	Dermatitis, Atopic	C0011615	disease	Congenital, Hereditary, and Neonatal Diseases and Abnormalities; Skin and Connective Tissue Diseases; Immune System Diseases	Disease or Syndrome
	Cluster 1	COL6A5	256076	Eczema	C0013595	disease	Skin and Connective Tissue Diseases	Disease or Syndrome
	Cluster 1	COL6A5	256076	Asthma	C0004096	disease	Respiratory Tract Diseases; Immune System Diseases	Disease or Syndrome
	Cluster 1	COL6A5	256076	Diabetic Neuropathies	C0011882	group	Nervous System Diseases; Endocrine System Diseases	Disease or Syndrome
	Cluster 1	COL6A5	256076	Hypertensive disease	C0020538	group	Cardiovascular Diseases	Disease or Syndrome
	Cluster 1	COL6A5	256076	Myocardial Infarction	C0027051	disease	Pathological Conditions, Signs and Symptoms; Cardiovascular Diseases	Disease or Syndrome
	Cluster 1	COL6A5	256076	Skin Abnormalities	C0037268	group	Congenital, Hereditary, and Neonatal Diseases and Abnormalities; Skin and Connective Tissue Diseases	Congenital Abnormality
	Cluster 1	COL6A5	256076	Keratosis pilaris	C0263383	disease	Congenital, Hereditary, and Neonatal Diseases and Abnormalities; Skin and Connective Tissue Diseases	Acquired Abnormality
	Cluster 1	COL6A5	256076	Ullrich congenital muscular dystrophy 1	C0410179	disease	Pathological Conditions, Signs and Symptoms; Congenital, Hereditary, and Neonatal Diseases and Abnormalities; Musculoskeletal Diseases; Nervous System Diseases	Disease or Syndrome
	Cluster 1	COL6A5	256076	Chronic Kidney Diseases	C1561643	group	Female Urogenital Diseases and Pregnancy Complications; Male Urogenital Diseases	Disease or Syndrome
	Cluster 1	COL6A5	256076	Familial (FPAH)	C1611743	disease		Disease or Syndrome
	Cluster 1	COL6A5	256076	BETHLEM MYOPATHY 1	C1834674	disease	Congenital, Hereditary, and Neonatal Diseases and Abnormalities; Musculoskeletal Diseases; Nervous System Diseases	Disease or Syndrome
	Cluster 1	ABCA13	154664	Schizophrenia	C0036341	disease	Mental Disorders	Mental or Behavioral Dysfunction
	Cluster 1	ABCA13	154664	Bipolar Disorder	C0005586	disease	Mental Disorders	Mental or Behavioral Dysfunction
	Cluster 1	ABCA13	154664	Colorectal Carcinoma	C0009402	disease	Digestive System Diseases; Neoplasms	Neoplastic Process
	Cluster 1	ABCA13	154664	Colorectal Neoplasms	C0009404	group	Digestive System Diseases; Neoplasms	Neoplastic Process
	Cluster 1	ABCA13	154664	Disease Exacerbation	C0235874	phenotype	Pathological Conditions, Signs and Symptoms	Finding
	Cluster 1	ABCA13	154664	Serum albumin measurement	C0523465	phenotype		Laboratory Procedure
	Cluster 1	ABCA13	154664	Renal Cell Carcinoma	C0007134	disease	Neoplasms; Female Urogenital Diseases and Pregnancy Complications; Male Urogenital Diseases	Neoplastic Process
	Cluster 1	ABCA13	154664	Autism Spectrum Disorders	C1510586	disease	Mental Disorders	Mental or Behavioral Dysfunction
	Cluster 1	ABCA13	154664	Asthma	C0004096	disease	Respiratory Tract Diseases; Immune System Diseases	Disease or Syndrome
	Cluster 1	ABCA13	154664	Autistic Disorder	C0004352	disease	Mental Disorders	Mental or Behavioral Dysfunction
	Cluster 1	ABCA13	154664	Mental disorders	C0004936	group	Mental Disorders	Mental or Behavioral Dysfunction
	Cluster 1	ABCA13	154664	Congenital chromosomal disease	C0008626	group	Congenital, Hereditary, and Neonatal Diseases and Abnormalities	Congenital Abnormality
	Cluster 1	ABCA13	154664	Mental Depression	C0011570	disease	Behavior and Behavior Mechanisms	Mental or Behavioral Dysfunction
	Cluster 1	ABCA13	154664	Depressive disorder	C0011581	disease	Mental Disorders	Mental or Behavioral Dysfunction
	Cluster 1	ABCA13	154664	Glioblastoma	C0017636	disease	Neoplasms	Neoplastic Process
	Cluster 1	ABCA13	154664	nervous system disorder	C0027765	group	Nervous System Diseases	Disease or Syndrome
	Cluster 1	ABCA13	154664	Tracheal Diseases	C0040580	group	Respiratory Tract Diseases	Disease or Syndrome
	Cluster 1	ABCA13	154664	Unipolar Depression	C0041696	disease	Mental Disorders	Mental or Behavioral Dysfunction
	Cluster 1	ABCA13	154664	Abnormal behavior	C0233514	phenotype	Behavior and Behavior Mechanisms	Mental or Behavioral Dysfunction
	Cluster 1	ABCA13	154664	Conventional (Clear Cell) Renal Cell Carcinoma	C0279702	disease	Neoplasms; Female Urogenital Diseases and Pregnancy Complications; Male Urogenital Diseases	Neoplastic Process
	Cluster 1	ABCA13	154664	Depressed mood	C0344315	phenotype	Behavior and Behavior Mechanisms	Mental or Behavioral Dysfunction
	Cluster 1	ABCA13	154664	Pervasive Development Disorder	C0524528	group	Mental Disorders	Mental or Behavioral Dysfunction
	Cluster 1	ABCA13	154664	Major Depressive Disorder	C1269683	disease	Mental Disorders	Mental or Behavioral Dysfunction
	Cluster 1	ABCA13	154664	Ovarian Serous Adenocarcinoma	C1335177	disease	Neoplasms	Neoplastic Process
	Cluster 1	ABCA13	154664	Glioblastoma Multiforme	C1621958	disease	Neoplasms	Neoplastic Process
	Cluster 1	ABCA13	154664	Refractory Cytopenia of Childhood	C2826323	disease		Neoplastic Process
	Cluster 1	ABCA13	154664	Schizophrenia	C0036341	disease	Mental Disorders	Mental or Behavioral Dysfunction
	Cluster 1	ABCA13	154664	Bipolar Disorder	C0005586	disease	Mental Disorders	Mental or Behavioral Dysfunction
	Cluster 1	ABCA13	154664	Colorectal Carcinoma	C0009402	disease	Digestive System Diseases; Neoplasms	Neoplastic Process
	Cluster 1	ABCA13	154664	Colorectal Neoplasms	C0009404	group	Digestive System Diseases; Neoplasms	Neoplastic Process
	Cluster 1	ABCA13	154664	Disease Exacerbation	C0235874	phenotype	Pathological Conditions, Signs and Symptoms	Finding
	Cluster 1	ABCA13	154664	Serum albumin measurement	C0523465	phenotype		Laboratory Procedure
	Cluster 1	ABCA13	154664	Renal Cell Carcinoma	C0007134	disease	Neoplasms; Female Urogenital Diseases and Pregnancy Complications; Male Urogenital Diseases	Neoplastic Process
	Cluster 1	ABCA13	154664	Autism Spectrum Disorders	C1510586	disease	Mental Disorders	Mental or Behavioral Dysfunction
	Cluster 1	ABCA13	154664	Asthma	C0004096	disease	Respiratory Tract Diseases; Immune System Diseases	Disease or Syndrome
	Cluster 1	ABCA13	154664	Autistic Disorder	C0004352	disease	Mental Disorders	Mental or Behavioral Dysfunction
	Cluster 1	ABCA13	154664	Mental disorders	C0004936	group	Mental Disorders	Mental or Behavioral Dysfunction
	Cluster 1	ABCA13	154664	Congenital chromosomal disease	C0008626	group	Congenital, Hereditary, and Neonatal Diseases and Abnormalities	Congenital Abnormality
	Cluster 1	ABCA13	154664	Mental Depression	C0011570	disease	Behavior and Behavior Mechanisms	Mental or Behavioral Dysfunction
	Cluster 1	ABCA13	154664	Depressive disorder	C0011581	disease	Mental Disorders	Mental or Behavioral Dysfunction
	Cluster 1	ABCA13	154664	Glioblastoma	C0017636	disease	Neoplasms	Neoplastic Process
	Cluster 1	ABCA13	154664	nervous system disorder	C0027765	group	Nervous System Diseases	Disease or Syndrome
	Cluster 1	ABCA13	154664	Tracheal Diseases	C0040580	group	Respiratory Tract Diseases	Disease or Syndrome
	Cluster 1	ABCA13	154664	Unipolar Depression	C0041696	disease	Mental Disorders	Mental or Behavioral Dysfunction
	Cluster 1	ABCA13	154664	Abnormal behavior	C0233514	phenotype	Behavior and Behavior Mechanisms	Mental or Behavioral Dysfunction
	Cluster 1	ABCA13	154664	Conventional (Clear Cell) Renal Cell Carcinoma	C0279702	disease	Neoplasms; Female Urogenital Diseases and Pregnancy Complications; Male Urogenital Diseases	Neoplastic Process
	Cluster 1	ABCA13	154664	Depressed mood	C0344315	phenotype	Behavior and Behavior Mechanisms	Mental or Behavioral Dysfunction
	Cluster 1	ABCA13	154664	Pervasive Development Disorder	C0524528	group	Mental Disorders	Mental or Behavioral Dysfunction
	Cluster 1	ABCA13	154664	Major Depressive Disorder	C1269683	disease	Mental Disorders	Mental or Behavioral Dysfunction
	Cluster 1	ABCA13	154664	Ovarian Serous Adenocarcinoma	C1335177	disease	Neoplasms	Neoplastic Process
	Cluster 1	ABCA13	154664	Glioblastoma Multiforme	C1621958	disease	Neoplasms	Neoplastic Process
	Cluster 1	ABCA13	154664	Refractory Cytopenia of Childhood	C2826323	disease		Neoplastic Process
	Cluster 1	ABCA13	154664	Schizophrenia	C0036341	disease	Mental Disorders	Mental or Behavioral Dysfunction
	Cluster 1	ABCA13	154664	Bipolar Disorder	C0005586	disease	Mental Disorders	Mental or Behavioral Dysfunction
	Cluster 1	ABCA13	154664	Colorectal Carcinoma	C0009402	disease	Digestive System Diseases; Neoplasms	Neoplastic Process
	Cluster 1	ABCA13	154664	Colorectal Neoplasms	C0009404	group	Digestive System Diseases; Neoplasms	Neoplastic Process
	Cluster 1	ABCA13	154664	Disease Exacerbation	C0235874	phenotype	Pathological Conditions, Signs and Symptoms	Finding
	Cluster 1	ABCA13	154664	Serum albumin measurement	C0523465	phenotype		Laboratory Procedure
	Cluster 1	ABCA13	154664	Renal Cell Carcinoma	C0007134	disease	Neoplasms; Female Urogenital Diseases and Pregnancy Complications; Male Urogenital Diseases	Neoplastic Process
	Cluster 1	ABCA13	154664	Autism Spectrum Disorders	C1510586	disease	Mental Disorders	Mental or Behavioral Dysfunction
	Cluster 1	ABCA13	154664	Asthma	C0004096	disease	Respiratory Tract Diseases; Immune System Diseases	Disease or Syndrome
	Cluster 1	ABCA13	154664	Autistic Disorder	C0004352	disease	Mental Disorders	Mental or Behavioral Dysfunction
	Cluster 1	ABCA13	154664	Mental disorders	C0004936	group	Mental Disorders	Mental or Behavioral Dysfunction
	Cluster 1	ABCA13	154664	Congenital chromosomal disease	C0008626	group	Congenital, Hereditary, and Neonatal Diseases and Abnormalities	Congenital Abnormality
	Cluster 1	ABCA13	154664	Mental Depression	C0011570	disease	Behavior and Behavior Mechanisms	Mental or Behavioral Dysfunction
	Cluster 1	ABCA13	154664	Depressive disorder	C0011581	disease	Mental Disorders	Mental or Behavioral Dysfunction
	Cluster 1	ABCA13	154664	Glioblastoma	C0017636	disease	Neoplasms	Neoplastic Process
	Cluster 1	ABCA13	154664	nervous system disorder	C0027765	group	Nervous System Diseases	Disease or Syndrome
	Cluster 1	ABCA13	154664	Tracheal Diseases	C0040580	group	Respiratory Tract Diseases	Disease or Syndrome
	Cluster 1	ABCA13	154664	Unipolar Depression	C0041696	disease	Mental Disorders	Mental or Behavioral Dysfunction
	Cluster 1	ABCA13	154664	Abnormal behavior	C0233514	phenotype	Behavior and Behavior Mechanisms	Mental or Behavioral Dysfunction
	Cluster 1	ABCA13	154664	Conventional (Clear Cell) Renal Cell Carcinoma	C0279702	disease	Neoplasms; Female Urogenital Diseases and Pregnancy Complications; Male Urogenital Diseases	Neoplastic Process
	Cluster 1	ABCA13	154664	Depressed mood	C0344315	phenotype	Behavior and Behavior Mechanisms	Mental or Behavioral Dysfunction
	Cluster 1	ABCA13	154664	Pervasive Development Disorder	C0524528	group	Mental Disorders	Mental or Behavioral Dysfunction
	Cluster 1	ABCA13	154664	Major Depressive Disorder	C1269683	disease	Mental Disorders	Mental or Behavioral Dysfunction
	Cluster 1	ABCA13	154664	Ovarian Serous Adenocarcinoma	C1335177	disease	Neoplasms	Neoplastic Process
	Cluster 1	ABCA13	154664	Glioblastoma Multiforme	C1621958	disease	Neoplasms	Neoplastic Process
	Cluster 1	ABCA13	154664	Refractory Cytopenia of Childhood	C2826323	disease		Neoplastic Process
	Cluster 1	ROS1	6098	Adenocarcinoma of lung (disorder)	C0152013	disease	Neoplasms	Neoplastic Process
	Cluster 1	ROS1	6098	Non-Small Cell Lung Carcinoma	C0007131	disease	Neoplasms; Respiratory Tract Diseases	Neoplastic Process
	Cluster 1	ROS1	6098	Glioma	C0017638	disease	Neoplasms	Neoplastic Process
	Cluster 1	ROS1	6098	melanoma	C0025202	disease	Neoplasms	Neoplastic Process
	Cluster 1	ROS1	6098	Gastric Adenocarcinoma	C0278701	disease	Digestive System Diseases; Neoplasms	Neoplastic Process
	Cluster 1	ROS1	6098	Malignant Glioma	C0555198	disease	Neoplasms	Neoplastic Process
	Cluster 1	ROS1	6098	Adenocarcinoma of large intestine	C1319315	disease	Digestive System Diseases; Neoplasms	Neoplastic Process
	Cluster 1	ROS1	6098	mixed gliomas	C0259783	disease	Neoplasms	Neoplastic Process
	Cluster 1	ROS1	6098	Large cell carcinoma of lung	C0345958	disease	Neoplasms; Respiratory Tract Diseases	Neoplastic Process
	Cluster 1	ROS1	6098	Leukemia, Myelocytic, Acute	C0023467	disease	Neoplasms	Neoplastic Process
	Cluster 1	ROS1	6098	Adenocarcinoma	C0001418	group	Neoplasms	Neoplastic Process
	Cluster 1	ROS1	6098	Alzheimer's Disease	C0002395	disease	Nervous System Diseases; Mental Disorders	Disease or Syndrome
	Cluster 1	ROS1	6098	Malignant neoplasm of breast	C0006142	disease	Neoplasms; Skin and Connective Tissue Diseases	Neoplastic Process
	Cluster 1	ROS1	6098	Malignant Neoplasms	C0006826	group	Neoplasms	Neoplastic Process
	Cluster 1	ROS1	6098	Colorectal Carcinoma	C0009402	disease	Digestive System Diseases; Neoplasms	Neoplastic Process
	Cluster 1	ROS1	6098	Diabetes Mellitus	C0011849	group	Nutritional and Metabolic Diseases; Endocrine System Diseases	Disease or Syndrome
	Cluster 1	ROS1	6098	Glioblastoma	C0017636	disease	Neoplasms	Neoplastic Process
	Cluster 1	ROS1	6098	Hyperglycemia	C0020456	disease	Nutritional and Metabolic Diseases	Disease or Syndrome
	Cluster 1	ROS1	6098	Meningitis, Pneumococcal	C0025295	disease	Infections; Nervous System Diseases	Disease or Syndrome
	Cluster 1	ROS1	6098	Neoplasm Metastasis	C0027627	phenotype	Pathological Conditions, Signs and Symptoms; Neoplasms	Neoplastic Process
	Cluster 1	ROS1	6098	Neoplasms	C0027651	group	Neoplasms	Neoplastic Process
	Cluster 1	ROS1	6098	Neuroblastoma	C0027819	disease	Neoplasms	Neoplastic Process
	Cluster 1	ROS1	6098	Creatine kinase measurement	C0201973	phenotype		Laboratory Procedure
	Cluster 1	ROS1	6098	Malignant neoplasm of lung	C0242379	disease	Neoplasms; Respiratory Tract Diseases	Neoplastic Process
	Cluster 1	ROS1	6098	Adult Glioblastoma	C0278878	disease	Neoplasms	Neoplastic Process
	Cluster 1	ROS1	6098	Childhood Glioblastoma	C0280474	disease	Neoplasms	Neoplastic Process
	Cluster 1	ROS1	6098	Short stature	C0349588	phenotype		Finding
	Cluster 1	ROS1	6098	Adolescent idiopathic scoliosis	C0410702	disease	Musculoskeletal Diseases	Anatomical Abnormality
	Cluster 1	ROS1	6098	Carcinogenesis	C0596263	phenotype	Pathological Conditions, Signs and Symptoms; Neoplasms	Neoplastic Process
	Cluster 1	ROS1	6098	Breast Carcinoma	C0678222	disease	Neoplasms; Skin and Connective Tissue Diseases	Neoplastic Process
	Cluster 1	ROS1	6098	Carcinoma of lung	C0684249	disease	Neoplasms; Respiratory Tract Diseases	Neoplastic Process
	Cluster 1	ROS1	6098	Colon Carcinoma	C0699790	disease	Digestive System Diseases; Neoplasms	Neoplastic Process
	Cluster 1	ROS1	6098	Central neuroblastoma	C0700095	disease	Neoplasms; Nervous System Diseases	Neoplastic Process
	Cluster 1	ROS1	6098	Endothelial dysfunction	C0856169	phenotype		Disease or Syndrome
	Cluster 1	ROS1	6098	Tumor Cell Invasion	C1269955	phenotype		Neoplastic Process
	Cluster 1	ROS1	6098	Primary malignant neoplasm	C1306459	group	Neoplasms	Neoplastic Process
	Cluster 1	ROS1	6098	Primary malignant neoplasm of lung	C1306460	disease	Neoplasms; Respiratory Tract Diseases	Neoplastic Process
	Cluster 1	ROS1	6098	Glioblastoma Multiforme	C1621958	disease	Neoplasms	Neoplastic Process
	Cluster 1	ROS1	6098	SCOLIOSIS, ISOLATED, SUSCEPTIBILITY TO, 3	C1837461	disease		Finding
	Cluster 1	ROS1	6098	Liver carcinoma	C2239176	disease	Digestive System Diseases; Neoplasms	Neoplastic Process
	Cluster 1	ROS1	6098	Abnormality of brain morphology	C4021085	phenotype		Anatomical Abnormality
	Cluster 1	ROS1	6098	Childhood Neuroblastoma	C4086165	disease	Neoplasms	Neoplastic Process
	Cluster 1	ROS1	6098	Inflammatory Myofibroblastic Tumor	C0334121	disease	Pathological Conditions, Signs and Symptoms	Neoplastic Process
	Cluster 1	ROS1	6098	Malignant neoplasm of prostate	C0376358	disease	Neoplasms; Male Urogenital Diseases	Neoplastic Process
	Cluster 1	ROS1	6098	Prostate carcinoma	C0600139	disease	Neoplasms; Male Urogenital Diseases	Neoplastic Process
	Cluster 1	ROS1	6098	Malignant tumor of colon	C0007102	disease	Digestive System Diseases; Neoplasms	Neoplastic Process
	Cluster 1	ROS1	6098	Diabetes	C0011847	disease	Endocrine System Diseases	Disease or Syndrome
	Cluster 1	ROS1	6098	Pneumonia	C0032285	disease	Infections; Respiratory Tract Diseases	Disease or Syndrome
	Cluster 1	ROS1	6098	Cholangiocarcinoma	C0206698	disease	Neoplasms	Neoplastic Process
	Cluster 1	ROS1	6098	Arteriosclerosis	C0003850	disease	Cardiovascular Diseases	Disease or Syndrome
	Cluster 1	ROS1	6098	Atherosclerosis	C0004153	disease	Cardiovascular Diseases	Disease or Syndrome
	Cluster 1	ROS1	6098	Cardiovascular Diseases	C0007222	group	Cardiovascular Diseases	Disease or Syndrome
	Cluster 1	ROS1	6098	Parkinson Disease	C0030567	disease	Nervous System Diseases	Disease or Syndrome
	Cluster 1	ROS1	6098	Septicemia	C0036690	disease	Pathological Conditions, Signs and Symptoms; Infections	Disease or Syndrome
	Cluster 1	ROS1	6098	Metastatic malignant neoplasm to brain	C0220650	disease	Pathological Conditions, Signs and Symptoms; Neoplasms; Nervous System Diseases	Neoplastic Process
	Cluster 1	ROS1	6098	Sepsis	C0243026	disease	Pathological Conditions, Signs and Symptoms; Infections	Disease or Syndrome
	Cluster 1	ROS1	6098	Metastatic non-small cell lung cancer	C0278987	disease	Neoplasms	Neoplastic Process
	Cluster 1	ROS1	6098	Pneumonitis	C3714636	disease	Infections; Respiratory Tract Diseases	Disease or Syndrome
	Cluster 1	ROS1	6098	Carcinoma	C0007097	group	Neoplasms	Neoplastic Process
	Cluster 1	ROS1	6098	Squamous cell carcinoma	C0007137	disease	Neoplasms	Neoplastic Process
	Cluster 1	ROS1	6098	Hypertensive disease	C0020538	group	Cardiovascular Diseases	Disease or Syndrome
	Cluster 1	ROS1	6098	Osteosarcoma	C0029463	disease	Neoplasms	Neoplastic Process
	Cluster 1	ROS1	6098	Osteosarcoma of bone	C0585442	disease	Neoplasms	Neoplastic Process
	Cluster 1	ROS1	6098	Childhood Osteosarcoma	C1332986	disease	Neoplasms	Neoplastic Process
	Cluster 1	ROS1	6098	Rheumatoid Arthritis	C0003873	disease	Skin and Connective Tissue Diseases; Musculoskeletal Diseases; Immune System Diseases	Disease or Syndrome
	Cluster 1	ROS1	6098	Diabetes Mellitus, Non-Insulin-Dependent	C0011860	disease	Nutritional and Metabolic Diseases; Endocrine System Diseases	Disease or Syndrome
	Cluster 1	ROS1	6098	Diabetic Nephropathy	C0011881	disease	Female Urogenital Diseases and Pregnancy Complications; Male Urogenital Diseases; Endocrine System Diseases	Disease or Syndrome
	Cluster 1	ROS1	6098	Fever	C0015967	phenotype	Pathological Conditions, Signs and Symptoms	Sign or Symptom
	Cluster 1	ROS1	6098	Congestive heart failure	C0018802	disease	Cardiovascular Diseases	Disease or Syndrome
	Cluster 1	ROS1	6098	Obesity	C0028754	disease	Pathological Conditions, Signs and Symptoms; Nutritional and Metabolic Diseases	Disease or Syndrome
	Cluster 1	ROS1	6098	Iron Overload	C0282193	disease	Nutritional and Metabolic Diseases	Disease or Syndrome
	Cluster 1	ROS1	6098	Stomach Carcinoma	C0699791	disease	Digestive System Diseases; Neoplasms	Neoplastic Process
	Cluster 1	ROS1	6098	Malignant neoplasm of stomach	C0024623	disease	Digestive System Diseases; Neoplasms	Neoplastic Process
	Cluster 1	ROS1	6098	Myocardial Infarction	C0027051	disease	Pathological Conditions, Signs and Symptoms; Cardiovascular Diseases	Disease or Syndrome
	Cluster 1	ROS1	6098	Degenerative polyarthritis	C0029408	disease	Musculoskeletal Diseases	Disease or Syndrome
	Cluster 1	ROS1	6098	Secondary malignant neoplasm of lung	C0153676	disease	Neoplasms; Respiratory Tract Diseases	Neoplastic Process
	Cluster 1	ROS1	6098	Tumor Progression	C0178874	phenotype	Pathological Conditions, Signs and Symptoms	Neoplastic Process
	Cluster 1	ROS1	6098	Adult Liver Carcinoma	C0220630	disease	Digestive System Diseases; Neoplasms	Neoplastic Process
	Cluster 1	ROS1	6098	Liver and Intrahepatic Biliary Tract Carcinoma	C0279000	disease	Digestive System Diseases; Neoplasms	Neoplastic Process
	Cluster 1	ROS1	6098	Malignant neoplasm of liver	C0345904	disease	Digestive System Diseases; Neoplasms	Neoplastic Process
	Cluster 1	ROS1	6098	Secondary Neoplasm	C2939419	group	Pathological Conditions, Signs and Symptoms; Neoplasms	Neoplastic Process
	Cluster 1	ROS1	6098	Carcinoma, Ovarian Epithelial	C4721610	disease	Neoplasms; Female Urogenital Diseases and Pregnancy Complications; Endocrine System Diseases	Neoplastic Process
	Cluster 1	ROS1	6098	Malignant neoplasm of colon and/or rectum	C4722085	disease		Neoplastic Process
	Cluster 1	ROS1	6098	Amyloidosis	C0002726	disease	Nutritional and Metabolic Diseases	Disease or Syndrome
	Cluster 1	ROS1	6098	Cerebral Infarction	C0007785	disease	Pathological Conditions, Signs and Symptoms; Nervous System Diseases; Cardiovascular Diseases	Disease or Syndrome
	Cluster 1	ROS1	6098	Coronary Arteriosclerosis	C0010054	disease	Cardiovascular Diseases	Disease or Syndrome
	Cluster 1	ROS1	6098	Heart failure	C0018801	disease	Cardiovascular Diseases	Disease or Syndrome
	Cluster 1	ROS1	6098	leukemia	C0023418	disease	Neoplasms	Neoplastic Process
	Cluster 1	ROS1	6098	Lung diseases	C0024115	group	Respiratory Tract Diseases	Disease or Syndrome
	Cluster 1	ROS1	6098	Lung Neoplasms	C0024121	group	Neoplasms; Respiratory Tract Diseases	Neoplastic Process
	Cluster 1	ROS1	6098	Multiple Sclerosis	C0026769	disease	Immune System Diseases; Nervous System Diseases	Disease or Syndrome
	Cluster 1	ROS1	6098	Polycystic Ovary Syndrome	C0032460	disease	Neoplasms; Female Urogenital Diseases and Pregnancy Complications; Endocrine System Diseases	Disease or Syndrome
	Cluster 1	ROS1	6098	Dermatitis, Phototoxic	C0162830	disease	Skin and Connective Tissue Diseases	Disease or Syndrome
	Cluster 1	ROS1	6098	Solid Neoplasm	C0280100	phenotype	Neoplasms	Neoplastic Process
	Cluster 1	ROS1	6098	Psammomatous Meningioma	C0334607	disease	Neoplasms; Nervous System Diseases	Neoplastic Process
	Cluster 1	ROS1	6098	Childhood Leukemia	C1332977	disease	Neoplasms	Neoplastic Process
	Cluster 1	ROS1	6098	Cardiomyopathy, Familial Idiopathic	C1449563	disease	Cardiovascular Diseases	Disease or Syndrome
	Cluster 1	ROS1	6098	Progression of prostate cancer	C1739135	disease		Neoplastic Process
	Cluster 1	ROS1	6098	Influenza A	C2062441	disease		Disease or Syndrome
	Cluster 1	ROS1	6098	Congenital Abnormality	C0000768	group	Congenital, Hereditary, and Neonatal Diseases and Abnormalities	Congenital Abnormality
	Cluster 1	ROS1	6098	Asthma	C0004096	disease	Respiratory Tract Diseases; Immune System Diseases	Disease or Syndrome
	Cluster 1	ROS1	6098	Atrial Fibrillation	C0004238	disease	Pathological Conditions, Signs and Symptoms; Cardiovascular Diseases	Disease or Syndrome
	Cluster 1	ROS1	6098	Malignant neoplasm of urinary bladder	C0005684	disease	Neoplasms; Female Urogenital Diseases and Pregnancy Complications; Male Urogenital Diseases	Neoplastic Process
	Cluster 1	ROS1	6098	Bladder Neoplasm	C0005695	disease	Neoplasms; Female Urogenital Diseases and Pregnancy Complications; Male Urogenital Diseases	Neoplastic Process
	Cluster 1	ROS1	6098	Malignant tumor of cervix	C0007847	disease	Neoplasms; Female Urogenital Diseases and Pregnancy Complications	Neoplastic Process
	Cluster 1	ROS1	6098	Coronary heart disease	C0010068	disease	Cardiovascular Diseases	Disease or Syndrome
	Cluster 1	ROS1	6098	Diabetic Retinopathy	C0011884	disease	Eye Diseases; Endocrine System Diseases; Cardiovascular Diseases	Disease or Syndrome
	Cluster 1	ROS1	6098	Chronic granulomatous disease	C0018203	group	Congenital, Hereditary, and Neonatal Diseases and Abnormalities; Immune System Diseases; Hemic and Lymphatic Diseases	Disease or Syndrome
	Cluster 1	ROS1	6098	Hypercholesterolemia	C0020443	disease	Nutritional and Metabolic Diseases	Disease or Syndrome
	Cluster 1	ROS1	6098	Chronic Lymphocytic Leukemia	C0023434	disease	Neoplasms; Immune System Diseases; Hemic and Lymphatic Diseases	Neoplastic Process
	Cluster 1	ROS1	6098	Myeloid Leukemia, Chronic	C0023473	disease	Neoplasms; Hemic and Lymphatic Diseases	Neoplastic Process
	Cluster 1	ROS1	6098	Metabolic Diseases	C0025517	group	Nutritional and Metabolic Diseases	Disease or Syndrome
	Cluster 1	ROS1	6098	Systemic Scleroderma	C0036421	disease	Skin and Connective Tissue Diseases	Disease or Syndrome
	Cluster 1	ROS1	6098	B-Cell Lymphomas	C0079731	group	Neoplasms; Immune System Diseases; Hemic and Lymphatic Diseases	Neoplastic Process
	Cluster 1	ROS1	6098	Pleural Effusion, Malignant	C0080032	disease	Neoplasms; Respiratory Tract Diseases	Disease or Syndrome
	Cluster 1	ROS1	6098	Gestational Diabetes	C0085207	phenotype	Nutritional and Metabolic Diseases; Female Urogenital Diseases and Pregnancy Complications; Endocrine System Diseases	Disease or Syndrome
	Cluster 1	ROS1	6098	Squamous cell carcinoma of lung	C0149782	disease	Neoplasms; Respiratory Tract Diseases	Neoplastic Process
[truncated: 2,401 more rows]

## Sheet: SARS cluster
S8: Diseases associated with the human genes clustered with the viral genes of SARS
[truncated: 3,968 more rows]

[truncated: 1 more sheets: MERS cluster]
